# Supplementary material for: catena-Poly[[cobalt(II)-μ-aqua-di-μ-butano­ato-κ2 O:O′;κ2 O:O] 0.7-hydrate]
Source: Acta Crystallogr Sect E Struct Rep Online. 2011 May 28;67(Pt 6):m807–8. doi: 10.1107/S1600536811019271 (PMC3120566; doi:10.1107/S1600536811019271)
Supplement: Supplementary file 1 [file e-67-0m807-sup1.cif]

##############################################################################
#                                                                            #
# This CIF contains the data in a paper accepted for publication in          #
# Acta Crystallographica Section E. It conforms to the requirements of       #
# Notes for Authors for Acta Crystallographica Section E, and has been       #
# peer reviewed under the auspices of the IUCr Commission on Journals.       #
#                                                                            #
# Full details of the Crystallographic Information File format               #
# are given in the paper "The Crystallographic Information File (CIF):       #
# a New Standard Archive File for Crystallography" by S. R. Hall, F. H.      #
# Allen and I. D. Brown [Acta Cryst. (1991), A47, 655-685].                  #
#                                                                            #
# The current version of the core CIF dictionary is obtainable from          #
# ftp://ftp.iucr.org/pub/cif_core.dic.                                       #
#                                                                            #
# Software is freely available for graphical display of the structure(s)     #
# in this CIF. For information consult the CIF software page                 #
# http://www.iucr.org/resources/cif/software.                                #
#                                                                            #
# This file may be used for bona fide research purposes within the           #
# scientific community so long as proper attribution is given to the journal # 
# article from which it was obtained.                                        #
#                                                                            #
##############################################################################
data_global
_audit_creation_method     'SHELXL-97'
_journal_data_validation_number     ?
_journal_date_recd_electronic     2011-04-08
_journal_date_accepted     2011-05-20
_journal_name_full     'Acta Crystallographica, Section E'
_journal_year     2011
_journal_volume     67
_journal_issue      6
_journal_page_first     m807
_journal_page_last     m808
_journal_paper_category     QM
_journal_coeditor_code     YA2137
_publ_contact_author_name     'Andrei I. Fischer'
_publ_contact_author_address
;
Department of Inorganic Chemistry
St Petersburg State Institute of Technology
Moskovsky pr. 26
190013 St Petersburg
Russian Federation
;
_publ_contact_author_email     andreasfischer@mail.ru
_publ_contact_author_fax     '7(812)712-77-91'
_publ_contact_author_phone     '7(812)316-64-41'
_publ_section_title
;\
<i>catena</i>-Poly[[cobalt(II)-\m-aqua-di-\m-butanoato-\k^2^<i>O</i>:<i>O</i>';\
\k^2^<i>O</i>:<i>O</i>] 0.7-hydrate]
;
loop_
    _publ_author_name
    _publ_author_footnote
    _publ_author_address
    'Fischer, A. I.' .
;
St Petersburg State Institute of Technology
Moskovsky pr. 26
190013 St Petersburg
Russian Federation
;
    'Gurzhiy, V. V.'
;
Additional correspondence author, e-mail: vladgeo17@mail.ru.
;
;
St Petersburg State University, Universitetskaya nab. 7/9
199034 St Petersburg, Russian Federation
;
    'Belyaev, A. N.' .
;
St Petersburg State Institute of Technology
Moskovsky pr. 26
190013 St Petersburg
Russian Federation
;
data_I
_chemical_name_systematic
;
<i>catena</i>-Poly[[cobalt(II)-\m-aqua-di-\m-butanoato-
\k^2^<i>O</i>:<i>O</i>';\k^2^<i>O</i>:<i>O</i>] 0.7-hydrate]
;
_chemical_name_common     'cobalt(II) butyrate 1.7-hydrate'
_chemical_formula_moiety     'C8 H16 Co O5, 0.7(H2 O)'
_chemical_formula_sum     'C8 H17.40 Co O5.70'
_chemical_formula_iupac     '[Co (C4 H7 O2)2 (H2 O)], 0.7H2 O'
_chemical_formula_weight     263.75
_chemical_melting_point     ?
_symmetry_cell_setting     monoclinic
_symmetry_space_group_name_H-M     'C 2/c'
_symmetry_space_group_name_Hall     '-C 2yc'
loop_
    _symmetry_equiv_pos_as_xyz
    'x, y, z'
    '-x, y, -z+1/2'
    'x+1/2, y+1/2, z'
    '-x+1/2, y+1/2, -z+1/2'
    '-x, -y, -z'
    'x, -y, z-1/2'
    '-x+1/2, -y+1/2, -z'
    'x+1/2, -y+1/2, z-1/2'
_cell_length_a     14.8377(13)
_cell_length_b     6.2597(7)
_cell_length_c     25.743(3)
_cell_angle_alpha     90.00
_cell_angle_beta     104.900(3)
_cell_angle_gamma     90.00
_cell_volume     2310.6(4)
_cell_formula_units_Z     8
_cell_measurement_reflns_used     1731
_cell_measurement_theta_min     2.7
_cell_measurement_theta_max     23.0
_cell_measurement_temperature     210(2)
_cell_special_details     ?
_exptl_crystal_description     'plate'
_exptl_crystal_colour     'red'
_exptl_crystal_size_max     0.10
_exptl_crystal_size_mid     0.08
_exptl_crystal_size_min     0.03
_exptl_crystal_density_diffrn     1.516
_exptl_crystal_density_meas     ?
_exptl_crystal_density_method     'not measured'
_exptl_crystal_F_000     1104
_exptl_absorpt_coefficient_mu     1.489
_exptl_absorpt_correction_type     multi-scan
_exptl_absorpt_process_details     '(SADABS; Bruker, 2007)'
_exptl_absorpt_correction_T_min     0.301
_exptl_absorpt_correction_T_max     0.351
_exptl_special_details
;
;
_diffrn_ambient_temperature     210(2)
_diffrn_radiation_type     MoK\a
_diffrn_radiation_wavelength     0.71073
_diffrn_radiation_source     'fine-focus sealed tube'
_diffrn_radiation_monochromator     graphite
_diffrn_measurement_device_type     'Bruker APEXII CCD'
_diffrn_measurement_method     '\f and \w'
_diffrn_detector_area_resol_mean     ?
_diffrn_reflns_number     12584
_diffrn_reflns_av_R_equivalents     0.096
_diffrn_reflns_av_sigmaI/netI     0.082
_diffrn_reflns_theta_min     1.6
_diffrn_reflns_theta_max     27.7
_diffrn_reflns_theta_full     27.7
_diffrn_measured_fraction_theta_max     0.999
_diffrn_measured_fraction_theta_full     0.999
_diffrn_reflns_limit_h_min     -19
_diffrn_reflns_limit_h_max     19
_diffrn_reflns_limit_k_min     -8
_diffrn_reflns_limit_k_max     8
_diffrn_reflns_limit_l_min     -33
_diffrn_reflns_limit_l_max     33
_diffrn_standards_number     0
_diffrn_standards_interval_count     .
_diffrn_standards_interval_time     .
_diffrn_standards_decay_%     0
_refine_special_details
;
Refinement of <i>F</i>^2^ against ALL reflections. The weighted <i>R</i>-factor
<i>wR</i> and goodness of fit <i>S</i> are based on <i>F</i>^2^, conventional
<i>R</i>-factors <i>R</i> are based on <i>F</i>, with <i>F</i> set to zero for
negative <i>F</i>^2^. The threshold expression of <i>F</i>^2^ >
\s(<i>F</i>^2^) is used only for calculating <i>R</i>-factors(gt) <i>etc</i>.
and is not relevant to the choice of reflections for refinement.
<i>R</i>-factors based on <i>F</i>^2^ are statistically about twice as large
as those based on <i>F</i>, and <i>R</i>- factors based on ALL data will be
even larger.
;
_reflns_number_total     2731
_reflns_number_gt     1752
_reflns_threshold_expression     I>2\s(I)
_refine_ls_structure_factor_coef     Fsqd
_refine_ls_matrix_type     full
_refine_ls_R_factor_all     0.076
_refine_ls_R_factor_gt     0.042
_refine_ls_wR_factor_gt     0.087
_refine_ls_wR_factor_ref     0.096
_refine_ls_goodness_of_fit_ref     0.82
_refine_ls_restrained_S_all     0.82
_refine_ls_number_reflns     2731
_refine_ls_number_parameters     156
_refine_ls_number_restraints     2
_refine_ls_hydrogen_treatment     mixed
_refine_ls_weighting_scheme     calc
_refine_ls_weighting_details
                 'calc w=1/[\s^2^(Fo^2^)+(0.0493P)^2^] where P=(Fo^2^+2Fc^2^)/3'
_atom_sites_solution_hydrogens     geom
_atom_sites_solution_primary     direct
_atom_sites_solution_secondary     difmap
_refine_ls_shift/su_max     ?
_refine_ls_shift/su_max_lt     0.001
_refine_ls_shift/su_mean     0.000
_refine_diff_density_max     0.62
_refine_diff_density_min     -0.58
_refine_ls_extinction_method     none
_refine_ls_extinction_coef     ?
loop_
    _atom_type_symbol
    _atom_type_description
    _atom_type_scat_dispersion_real
    _atom_type_scat_dispersion_imag
    _atom_type_scat_source
    'C' 'C' 0.0033 0.0016
                         'International Tables Vol C Tables 4.2.6.8 and 6.1.1.4'
    'Co' 'Co' 0.3494 0.9721
                         'International Tables Vol C Tables 4.2.6.8 and 6.1.1.4'
    'O' 'O' 0.0106 0.0060
                         'International Tables Vol C Tables 4.2.6.8 and 6.1.1.4'
    'H' 'H' 0.0000 0.0000
                         'International Tables Vol C Tables 4.2.6.8 and 6.1.1.4'
_computing_data_collection     'APEX2 (Bruker, 2009)'
_computing_cell_refinement     'SAINT (Bruker, 2009)'
_computing_data_reduction     'SAINT (Bruker, 2009)'
_computing_structure_solution     'SHELXS97 (Sheldrick, 2008)'
_computing_structure_refinement     'SHELXL97 (Sheldrick, 2008)'
_computing_molecular_graphics     'DIAMOND (Brandenburg, 2008)'
_computing_publication_material     'publCIF (Westrip, 2010)'
loop_
    _atom_site_type_symbol
    _atom_site_label
    _atom_site_fract_x
    _atom_site_fract_y
    _atom_site_fract_z
    _atom_site_U_iso_or_equiv
    _atom_site_adp_type
    _atom_site_calc_flag
    _atom_site_refinement_flags
    _atom_site_occupancy
    _atom_site_symmetry_multiplicity
    _atom_site_disorder_assembly
    _atom_site_disorder_group
    Co Co1 0.75276(3) 0.06070(7) 0.255905(16) 0.02732(14) Uani d . 1 1 . .
    O O1 0.75332(18) -0.4281(4) 0.37058(9) 0.0446(6) Uani d . 1 1 . .
    O O2 0.69231(15) 0.3197(3) 0.29117(9) 0.0306(5) Uani d D 1 1 . .
    H HO2A 0.6277(13) 0.294(6) 0.2786(13) 0.046 Uiso d D 1 1 . .
    H HO2B 0.715(2) 0.410(5) 0.3222(10) 0.046 Uiso d D 1 1 . .
    O O3 0.88459(16) 0.1401(3) 0.29628(9) 0.0383(6) Uani d . 1 1 . .
    O O4 0.75018(16) -0.2058(3) 0.30335(8) 0.0330(5) Uani d . 1 1 . .
    O O5 0.61852(16) -0.0070(3) 0.21419(9) 0.0382(6) Uani d . 1 1 . .
    O O61 0.5000 0.3285(15) 0.2500 0.073(3) Uiso d SP 0.60 2 . .
    O O62 0.4987(6) 0.3237(17) 0.2794(4) 0.083(2) Uiso d P 0.40 1 . .
    C C1 0.7659(2) -0.2489(5) 0.35404(13) 0.0318(8) Uani d . 1 1 . .
    C C2 0.8038(3) -0.0718(6) 0.39244(13) 0.0452(9) Uani d . 1 1 . .
    H H2A 0.7651 0.0535 0.3814 0.054 Uiso calc R 1 1 . .
    H H2B 0.8659 -0.0373 0.3893 0.054 Uiso calc R 1 1 . .
    C C3 0.8095(4) -0.1141(7) 0.45058(15) 0.0655(13) Uani d . 1 1 . .
    H H3A 0.8476 -0.2399 0.4619 0.079 Uiso calc R 1 1 . .
    H H3B 0.7474 -0.1450 0.4543 0.079 Uiso calc R 1 1 . .
    C C4 0.8496(4) 0.0687(9) 0.48730(18) 0.0932(18) Uani d . 1 1 . .
    H H4A 0.9131 0.0923 0.4864 0.140 Uiso calc R 1 1 . .
    H H4B 0.8474 0.0349 0.5233 0.140 Uiso calc R 1 1 . .
    H H4C 0.8137 0.1956 0.4756 0.140 Uiso calc R 1 1 . .
    C C5 0.9218(2) 0.3213(6) 0.30284(12) 0.0318(7) Uani d . 1 1 . .
    C C6 1.0235(2) 0.3339(7) 0.33334(17) 0.0537(11) Uani d . 1 1 . .
    H H6A 1.0615 0.3540 0.3082 0.064 Uiso calc PR 0.65 1 A 1
    H H6B 1.0421 0.2010 0.3524 0.064 Uiso calc PR 0.65 1 A 1
    H H6C 1.0476 0.4689 0.3241 0.064 Uiso d PR 0.35 1 A 2
    H H6D 1.0544 0.2149 0.3210 0.064 Uiso d PR 0.35 1 A 2
    C C71 1.0404(5) 0.5282(15) 0.3753(3) 0.079(3) Uani d P 0.65 1 B 1
    H H71A 1.1063 0.5620 0.3874 0.095 Uiso calc PR 0.65 1 B 1
    H H71B 1.0070 0.6546 0.3590 0.095 Uiso calc PR 0.65 1 B 1
    C C81 1.0027(8) 0.450(3) 0.4231(4) 0.092(4) Uani d P 0.65 1 B 1
    H H81A 1.0102 0.5616 0.4495 0.138 Uiso calc PR 0.65 1 B 1
    H H81B 1.0369 0.3262 0.4390 0.138 Uiso calc PR 0.65 1 B 1
    H H81C 0.9378 0.4150 0.4103 0.138 Uiso calc PR 0.65 1 B 1
    C C72 1.0412(9) 0.272(3) 0.3901(5) 0.072(4) Uani d P 0.35 1 B 2
    H H72A 1.1054 0.2295 0.4055 0.087 Uiso calc PR 0.35 1 B 2
    H H72B 0.9991 0.1616 0.3960 0.087 Uiso calc PR 0.35 1 B 2
    C C82 1.014(3) 0.536(5) 0.4137(14) 0.128(16) Uiso d P 0.35 1 B 2
    H H82A 0.9483 0.5481 0.4091 0.192 Uiso calc PR 0.35 1 B 2
    H H82B 1.0349 0.6452 0.3933 0.192 Uiso calc PR 0.35 1 B 2
    H H82C 1.0459 0.5517 0.4510 0.192 Uiso calc PR 0.35 1 B 2
loop_
    _atom_site_aniso_label
    _atom_site_aniso_U_11
    _atom_site_aniso_U_22
    _atom_site_aniso_U_33
    _atom_site_aniso_U_12
    _atom_site_aniso_U_13
    _atom_site_aniso_U_23
    Co1 0.0312(2) 0.0181(2) 0.0311(2) 0.0017(2) 0.00511(17) -0.00010(19)
    O1 0.0666(17) 0.0335(14) 0.0332(13) -0.0048(14) 0.0119(11) 0.0038(12)
    O2 0.0299(12) 0.0232(11) 0.0383(13) -0.0021(11) 0.0079(10) -0.0033(10)
    O3 0.0349(13) 0.0251(12) 0.0491(15) 0.0021(10) 0.0005(11) -0.0009(10)
    O4 0.0445(14) 0.0238(11) 0.0284(13) 0.0018(11) 0.0054(10) 0.0019(9)
    O5 0.0379(13) 0.0244(13) 0.0465(14) 0.0047(10) 0.0002(11) -0.0018(9)
    C1 0.0345(19) 0.0289(18) 0.0308(19) 0.0022(14) 0.0062(15) 0.0002(13)
    C2 0.059(2) 0.041(2) 0.0350(19) -0.006(2) 0.0108(17) -0.0055(17)
    C3 0.091(3) 0.065(3) 0.035(2) -0.005(3) 0.006(2) -0.0091(19)
    C4 0.134(5) 0.090(4) 0.049(3) -0.013(4) 0.013(3) -0.028(3)
    C5 0.0287(17) 0.0374(19) 0.0292(18) -0.0027(16) 0.0070(14) -0.0018(14)
    C6 0.030(2) 0.064(3) 0.062(3) 0.001(2) 0.0039(18) 0.002(2)
    C71 0.040(4) 0.106(7) 0.080(6) -0.007(4) -0.004(4) -0.036(5)
    C81 0.072(6) 0.142(14) 0.053(5) 0.003(8) -0.004(5) -0.029(8)
    C72 0.040(7) 0.113(14) 0.051(8) -0.006(7) -0.010(6) 0.015(8)
_geom_special_details
;
All e.s.d.'s (except the e.s.d. in the dihedral angle between two l.s. planes)
are estimated using the full covariance matrix. The cell e.s.d.'s are taken
into account individually in the estimation of e.s.d.'s in distances, angles
and torsion angles; correlations between e.s.d.'s in cell parameters are only
used when they are defined by crystal symmetry. An approximate (isotropic)
treatment of cell e.s.d.'s is used for estimating e.s.d.'s involving l.s.
planes.
;
loop_
    _geom_bond_atom_site_label_1
    _geom_bond_atom_site_label_2
    _geom_bond_site_symmetry_2
    _geom_bond_distance
    _geom_bond_publ_flag
    Co1 O3 . 2.027(2) y
    Co1 O5 . 2.049(2) y
    Co1 O4 . 2.074(2) y
    Co1 O4 4_655 2.105(2) y
    Co1 O2 . 2.163(2) y
    Co1 O2 4_645 2.217(2) y
    O1 C1 . 1.231(4) ?
    O2 Co1 4_655 2.217(2) ?
    O2 HO2A . 0.943(18) ?
    O2 HO2B . 0.966(18) ?
    O3 C5 . 1.254(4) ?
    O4 C1 . 1.293(4) ?
    O4 Co1 4_645 2.105(2) ?
    O5 C5 4_645 1.253(4) ?
    O61 O62 2_655 0.763(10) ?
    O61 O62 . 0.763(10) ?
    O62 O62 2_655 1.53(2) ?
    C1 C2 . 1.496(4) ?
    C2 C3 . 1.501(5) ?
    C2 H2A . 0.9700 ?
    C2 H2B . 0.9700 ?
    C3 C4 . 1.506(6) ?
    C3 H3A . 0.9700 ?
    C3 H3B . 0.9700 ?
    C4 H4A . 0.9599 ?
    C4 H4B . 0.9599 ?
    C4 H4C . 0.9599 ?
    C5 O5 4_655 1.253(4) ?
    C5 C6 . 1.512(5) ?
    C6 C72 . 1.468(13) ?
    C6 C71 . 1.604(8) ?
    C6 H6A . 0.9700 ?
    C6 H6B . 0.9700 ?
    C6 H6C . 0.9702 ?
    C6 H6D . 0.9699 ?
    C71 C81 . 1.555(17) ?
    C71 H71A . 0.9700 ?
    C71 H71B . 0.9700 ?
    C81 H81A . 0.9599 ?
    C81 H81B . 0.9599 ?
    C81 H81C . 0.9599 ?
    C72 C82 . 1.84(4) ?
    C72 H72A . 0.9700 ?
    C72 H72B . 0.9700 ?
    C82 H82A . 0.9599 ?
    C82 H82B . 0.9599 ?
    C82 H82C . 0.9599 ?
loop_
    _geom_angle_atom_site_label_1
    _geom_angle_atom_site_label_2
    _geom_angle_atom_site_label_3
    _geom_angle_site_symmetry_1
    _geom_angle_site_symmetry_3
    _geom_angle
    _geom_angle_publ_flag
    O3 Co1 O5 . . 177.71(9) ?
    O3 Co1 O4 . . 93.25(9) ?
    O5 Co1 O4 . . 88.83(9) ?
    O3 Co1 O4 . 4_655 92.23(9) ?
    O5 Co1 O4 . 4_655 85.85(9) ?
    O4 Co1 O4 . 4_655 170.17(8) ?
    O3 Co1 O2 . . 92.90(9) ?
    O5 Co1 O2 . . 85.58(9) ?
    O4 Co1 O2 . . 106.47(9) ?
    O4 Co1 O2 4_655 . 81.38(9) ?
    O3 Co1 O2 . 4_645 90.30(9) ?
    O5 Co1 O2 . 4_645 90.99(9) ?
    O4 Co1 O2 . 4_645 80.77(9) ?
    O4 Co1 O2 4_655 4_645 91.05(8) ?
    O2 Co1 O2 . 4_645 171.88(6) ?
    Co1 O2 Co1 . 4_655 91.73(8) ?
    Co1 O2 HO2A . . 103(2) ?
    Co1 O2 HO2A 4_655 . 114(2) ?
    Co1 O2 HO2B . . 134(2) ?
    Co1 O2 HO2B 4_655 . 87(2) ?
    HO2A O2 HO2B . . 119(3) ?
    C5 O3 Co1 . . 128.7(2) ?
    C1 O4 Co1 . . 137.4(2) ?
    C1 O4 Co1 . 4_645 123.4(2) ?
    Co1 O4 Co1 . 4_645 97.58(9) ?
    C5 O5 Co1 4_645 . 132.3(2) ?
    O62 O61 O62 2_655 . 175(3) ?
    O61 O62 O62 . 2_655 2.3(13) ?
    O1 C1 O4 . . 122.3(3) ?
    O1 C1 C2 . . 120.8(3) ?
    O4 C1 C2 . . 116.9(3) ?
    C1 C2 C3 . . 116.3(3) ?
    C1 C2 H2A . . 108.2 ?
    C3 C2 H2A . . 108.2 ?
    C1 C2 H2B . . 108.2 ?
    C3 C2 H2B . . 108.2 ?
    H2A C2 H2B . . 107.4 ?
    C2 C3 C4 . . 113.8(4) ?
    C2 C3 H3A . . 108.8 ?
    C4 C3 H3A . . 108.8 ?
    C2 C3 H3B . . 108.8 ?
    C4 C3 H3B . . 108.8 ?
    H3A C3 H3B . . 107.7 ?
    C3 C4 H4A . . 109.5 ?
    C3 C4 H4B . . 109.5 ?
    H4A C4 H4B . . 109.5 ?
    C3 C4 H4C . . 109.5 ?
    H4A C4 H4C . . 109.5 ?
    H4B C4 H4C . . 109.5 ?
    O5 C5 O3 4_655 . 125.0(3) ?
    O5 C5 C6 4_655 . 117.4(3) ?
    O3 C5 C6 . . 117.6(3) ?
    C72 C6 C5 . . 113.7(6) ?
    C72 C6 C71 . . 64.7(7) ?
    C5 C6 C71 . . 110.6(4) ?
    C72 C6 H6A . . 135.4 ?
    C5 C6 H6A . . 109.5 ?
    C71 C6 H6A . . 109.5 ?
    C72 C6 H6B . . 46.7 ?
    C5 C6 H6B . . 109.5 ?
    C71 C6 H6B . . 109.5 ?
    H6A C6 H6B . . 108.1 ?
    C72 C6 H6C . . 119.3 ?
    C5 C6 H6C . . 107.5 ?
    C71 C6 H6C . . 60.0 ?
    H6A C6 H6C . . 53.8 ?
    H6B C6 H6C . . 142.7 ?
    C72 C6 H6D . . 98.2 ?
    C5 C6 H6D . . 106.4 ?
    C71 C6 H6D . . 142.9 ?
    H6A C6 H6D . . 58.5 ?
    H6B C6 H6D . . 53.8 ?
    H6C C6 H6D . . 110.7 ?
    C81 C71 C6 . . 105.6(8) ?
    C81 C71 H6C . . 142.4 ?
    C6 C71 H6C . . 36.9 ?
    C81 C71 H71A . . 110.6 ?
    C6 C71 H71A . . 110.6 ?
    H6C C71 H71A . . 92.6 ?
    C81 C71 H71B . . 110.6 ?
    C6 C71 H71B . . 110.6 ?
    H6C C71 H71B . . 87.8 ?
    H71A C71 H71B . . 108.7 ?
    C6 C72 C82 . . 95.4(14) ?
    C6 C72 H72A . . 112.7 ?
    C82 C72 H72A . . 112.7 ?
    C6 C72 H72B . . 112.7 ?
    C82 C72 H72B . . 112.7 ?
    H72A C72 H72B . . 110.2 ?
    C72 C82 H82A . . 109.5 ?
    C72 C82 H82B . . 109.5 ?
    H82A C82 H82B . . 109.5 ?
    C72 C82 H82C . . 109.5 ?
    H82A C82 H82C . . 109.5 ?
    H82B C82 H82C . . 109.5 ?
