# Supplementary material for: catena-Poly[[cobalt(II)-μ-aqua-di-μ-butano­ato-κ2 O:O′;κ2 O:O] 0.7-hydrate]
Source: Acta Crystallogr Sect E Struct Rep Online. 2011 May 28;67(Pt 6):m807–8. doi: 10.1107/S1600536811019271 (PMC3120566; doi:10.1107/S1600536811019271)
Supplement: Supplementary file 2 [file e-67-0m807-Isup2.hkl]

#
# h,k,l, Fc-squared, Fo-squared, sigma(Fo-squared) and status flag
#
data_I
_shelx_title '  b053 in C 2/c'
_shelx_refln_list_code          4
_shelx_F_calc_maximum      390.07
_exptl_crystal_F_000      1092.80
_reflns_d_resolution_high  0.7637
 
loop_
 _symmetry_equiv_pos_as_xyz
 'x, y, z'
 '-x, y, -z+1/2'
 'x+1/2, y+1/2, z'
 '-x+1/2, y+1/2, -z+1/2'
 '-x, -y, -z'
 'x, -y, z-1/2'
 '-x+1/2, -y+1/2, -z'
 'x+1/2, -y+1/2, z-1/2'
 
_cell_length_a    14.8377
_cell_length_b     6.2597
_cell_length_c    25.7429
_cell_angle_alpha  90.000
_cell_angle_beta  104.900
_cell_angle_gamma  90.000
 
_shelx_F_squared_multiplier     1.000
 
loop_
 _refln_index_h
 _refln_index_k
 _refln_index_l
 _refln_F_squared_calc
 _refln_F_squared_meas
 _refln_F_squared_sigma
 _refln_observed_status
   2   0   0    79627.81    80983.96   3240.28 o
   4   0   0    90879.77    89427.14   2606.12 o
   6   0   0    30507.25    29938.00    569.77 o
   8   0   0    40957.14    39807.52    438.95 o
  10   0   0     6573.45     6218.27    225.20 o
  12   0   0     5414.18     5398.28    233.26 o
  14   0   0     7085.36     6343.42    373.38 o
  16   0   0     4201.75     4009.03    351.79 o
  18   0   0     1755.43     1440.38    506.18 o
   1   1   0     2131.97     2478.86    150.25 o
   3   1   0    26491.72    27021.71    259.21 o
   5   1   0     3995.03     3947.59    135.03 o
   7   1   0      979.99     1025.46     78.08 o
   9   1   0       52.38      102.99     62.05 o
  11   1   0        5.93      -65.61     65.61 o
  13   1   0       38.82       22.44     83.57 o
  15   1   0        6.77     -141.74    141.74 o
  17   1   0       88.97       29.52    158.96 o
   0   2   0    12670.76    13552.41    229.57 o
   2   2   0     9400.50    10297.94    445.19 o
   4   2   0     1662.76     1476.63     99.92 o
   6   2   0     5440.50     5457.49    157.68 o
   8   2   0     8550.82     8287.34    158.20 o
  10   2   0     3327.45     3472.02    137.76 o
  12   2   0      730.71      621.05    109.43 o
  14   2   0     1327.59     1465.82    178.46 o
  16   2   0      733.52      969.69    222.18 o
  18   2   0      121.72      293.51    194.48 o
   1   3   0     3539.17     3272.07    116.79 o
   3   3   0     2828.94     3853.44    197.64 o
   5   3   0       38.36        5.60     68.48 o
   7   3   0      526.49      470.82    130.52 o
   9   3   0      920.05      967.11    122.45 o
  11   3   0       55.98       31.90     88.28 o
  13   3   0     1106.12      912.76    162.72 o
  15   3   0       85.07      122.21    128.33 o
  17   3   0      163.63      143.73    189.32 o
   0   4   0       21.18       31.52    124.22 o
   2   4   0      227.96      222.85     76.26 o
   4   4   0      230.05      408.26     79.45 o
   6   4   0      645.93      749.31    121.67 o
   8   4   0      533.13      561.31    120.43 o
  10   4   0      496.63      567.16    116.89 o
  12   4   0        6.52      167.60    127.36 o
  14   4   0       10.07       69.13    129.04 o
  16   4   0        6.08       98.64    140.64 o
   1   5   0      633.22      555.68    100.92 o
   3   5   0      162.81      178.69     83.14 o
   5   5   0      379.79      537.64    121.82 o
   7   5   0        1.68      -39.07     95.67 o
   9   5   0      140.90      122.58    105.77 o
  11   5   0       93.73      131.52    134.81 o
  13   5   0        1.57      -23.07    138.47 o
   0   6   0     1054.09     1007.01    177.66 o
   2   6   0     5731.78     5763.56    205.21 o
   4   6   0     5101.03     4674.75    233.05 o
   6   6   0     2373.85     2653.26    211.03 o
   8   6   0     1340.31     1334.98    160.19 o
  10   6   0     2122.60     2142.34    204.40 o
  12   6   0     1031.32      874.39    202.86 o
   1   7   0       15.88       57.55    111.93 o
   3   7   0       55.56      102.44    116.43 o
   5   7   0       89.34       53.61    122.93 o
   7   7   0       40.89      -22.59    117.62 o
   9   7   0       37.42       88.14    128.19 o
   0   8   0     2623.73     2814.00    407.03 o
   2   8   0     2724.58     2610.89    238.47 o
   4   8   0     3215.75     3150.26    315.12 o
 -17   1   1        0.20      -60.50    158.16 o
 -15   1   1      155.18      174.77    177.75 o
 -13   1   1      172.74      155.63     74.75 o
 -11   1   1      359.57      423.15     84.18 o
  -9   1   1      690.01      662.29     80.49 o
  -7   1   1        8.15       22.29     52.00 o
  -5   1   1     2668.82     2639.59     91.23 o
  -3   1   1      582.17      533.06     64.46 o
  -1   1   1    10429.78    12927.27    509.86 o
   1   1   1      244.92      183.72     33.78 o
   3   1   1    13022.22    13757.39    196.51 o
   5   1   1    24465.70    25246.87    315.46 o
   7   1   1       50.06      138.68     54.47 o
   9   1   1      400.46      415.31     71.51 o
  11   1   1       86.47      126.27     69.93 o
  13   1   1       13.72      -29.10     79.17 o
  15   1   1       74.10      -17.01    154.02 o
  17   1   1        1.23       58.55    164.52 o
 -18   2   1       52.48      103.45    181.27 o
 -16   2   1      697.77      641.81    205.13 o
 -14   2   1     2151.12     2463.36    214.69 o
 -12   2   1     1216.25     1385.88    135.57 o
 -10   2   1     8854.35     8817.50    181.33 o
  -8   2   1    11060.46    10545.35    315.96 o
  -6   2   1    12047.43    11977.76    240.57 o
  -4   2   1     1109.96     1090.42     90.86 o
  -2   2   1    16960.39    18266.20    766.34 o
   0   2   1     1302.74     1502.14     78.90 o
   2   2   1    12977.71    13816.92    514.49 o
   4   2   1     3312.16     3250.74     92.56 o
   6   2   1    21129.65    20663.21    332.02 o
   8   2   1    14393.59    14188.14    347.96 o
  10   2   1     3933.71     3927.77    139.60 o
  12   2   1     1096.89     1110.78    154.29 o
  14   2   1     1387.61     1501.48    179.23 o
  16   2   1      434.98      523.54    194.94 o
  18   2   1       15.06      -59.62    169.05 o
 -17   3   1      384.78      384.30    205.05 o
 -15   3   1      181.53      192.35    131.46 o
 -13   3   1      113.93      105.79    123.13 o
 -11   3   1      112.40      154.46     94.22 o
  -9   3   1      113.12       80.48     89.24 o
  -7   3   1       82.33      105.33     83.69 o
  -5   3   1       11.35       57.68     71.19 o
  -3   3   1     1807.83     1861.15     96.57 o
  -1   3   1      191.80      358.32     65.84 o
   1   3   1       30.70        1.30     53.37 o
   3   3   1       62.58        8.17     52.03 o
   5   3   1        1.11      -21.95     45.16 o
   7   3   1      236.06      420.21    116.25 o
   9   3   1     2651.94     2462.61    159.83 o
  11   3   1      494.63      466.29    107.27 o
  13   3   1      187.36      324.00    129.05 o
  15   3   1      201.20      126.27    126.29 o
  17   3   1      134.85      214.10    195.57 o
 -16   4   1     1525.07     1704.05    227.60 o
 -14   4   1     2671.50     2589.68    245.89 o
 -12   4   1     6962.91     7002.99    308.66 o
 -10   4   1     5390.49     4967.34    215.34 o
  -8   4   1     7693.16     7391.75    240.92 o
  -6   4   1     9340.49     8667.64    243.50 o
  -4   4   1    24060.56    26771.16   1282.62 o
  -2   4   1    18157.62    17650.77    291.52 o
   0   4   1    38021.09    35510.60    359.79 o
   2   4   1    21431.43    20552.72    347.63 o
   4   4   1    28552.51    31840.64   1321.44 o
   6   4   1    15202.87    13636.24    291.88 o
   8   4   1     6834.52     6592.52    230.27 o
  10   4   1     5996.21     5486.18    217.28 o
  12   4   1     3199.55     3340.30    250.47 o
  14   4   1     1423.01     1386.10    202.72 o
  16   4   1     1231.94     1423.47    278.15 o
 -15   5   1       13.30      162.29    204.87 o
 -13   5   1       16.77       79.35    136.32 o
 -11   5   1        0.35      -46.19     95.79 o
  -9   5   1       34.14       -4.16    101.16 o
  -7   5   1      172.23      114.89    104.62 o
  -5   5   1      799.90      953.46    138.99 o
  -3   5   1      154.83      140.47     83.48 o
  -1   5   1       14.04       -0.17     78.21 o
   1   5   1      863.44      913.57    111.01 o
   3   5   1      108.70      121.74     82.27 o
   5   5   1      152.08      143.63    105.44 o
   7   5   1       52.17       86.37    101.45 o
   9   5   1        0.67       28.48    100.96 o
  11   5   1        2.28       49.76    131.67 o
  13   5   1       30.54      -12.98    133.62 o
 -12   6   1      890.21      903.34    206.96 o
 -10   6   1     1412.64     1577.79    183.55 o
  -8   6   1      954.31      926.19    154.40 o
  -6   6   1     1658.86     1942.64    186.08 o
  -4   6   1     3798.88     3689.89    227.62 o
  -2   6   1     1955.71     2108.09    155.36 o
   0   6   1      601.55      647.79    112.81 o
   2   6   1     2140.58     2248.93    161.02 o
   4   6   1     2393.71     2295.73    194.67 o
   6   6   1     1095.83     1286.72    164.11 o
   8   6   1     1099.84     1287.80    160.13 o
  10   6   1     1644.64     1739.97    226.09 o
  12   6   1      792.65      639.27    192.32 o
  -9   7   1       45.27      144.43    135.03 o
  -7   7   1        7.70      -68.85    117.31 o
  -5   7   1      147.76      156.67    128.94 o
  -3   7   1       76.84       54.54    113.91 o
  -1   7   1       39.21      168.82    114.27 o
   1   7   1      147.85      123.39    113.06 o
   3   7   1        2.62      106.30    116.48 o
   5   7   1       52.45       60.33    119.30 o
   7   7   1       14.95       29.19    121.04 o
   9   7   1        1.77      -72.84    147.37 o
  -4   8   1       50.72       59.73    127.89 o
  -2   8   1      114.68      212.75    138.37 o
   0   8   1       32.88       71.68    155.33 o
   2   8   1       46.29      117.19    130.31 o
 -18   0   2     2130.65     2315.98    539.92 o
 -16   0   2     4544.83     4460.03    359.30 o
 -14   0   2     5440.21     5031.55    243.01 o
 -12   0   2     8032.11     7995.61    277.33 o
 -10   0   2     6118.90     5720.57    227.03 o
  -8   0   2    65244.35    65176.71   1138.05 o
  -6   0   2    27304.63    26652.89    935.29 o
  -4   0   2    71725.32    70251.26   2623.86 o
  -2   0   2    74449.65    79446.66   2547.91 o
   0   0   2   152157.34   104537.48  32836.72 o
   2   0   2    12115.74    13007.63    225.66 o
   4   0   2    11985.53    10790.09    287.09 o
   6   0   2    67309.97    68666.27   1344.91 o
   8   0   2    11077.84     9783.70    312.78 o
  10   0   2     4675.95     4861.26    197.71 o
  12   0   2     2514.13     2619.37    177.72 o
  14   0   2     4505.03     4784.13    343.54 o
  16   0   2     2260.18     2442.39    326.01 o
  18   0   2      538.04      697.99    424.48 o
 -17   1   2      144.20       99.47    162.74 o
 -15   1   2       75.97      157.40    113.45 o
 -13   1   2      126.97      109.19     76.66 o
 -11   1   2      470.81      470.94     86.88 o
  -9   1   2      286.17      365.01     72.12 o
  -7   1   2     3451.44     3539.54    114.44 o
  -5   1   2     2034.94     2187.42     85.30 o
  -3   1   2     2026.90     2002.49     95.82 o
  -1   1   2     2676.98     3084.87    116.16 o
   1   1   2       18.79        7.66     32.94 o
   3   1   2     7282.87     7333.98    107.52 o
   5   1   2     2846.74     2767.53    105.11 o
   7   1   2      691.10      761.93     68.06 o
   9   1   2      801.97      863.30     79.80 o
  11   1   2       86.83       69.58     64.80 o
  13   1   2      291.63      304.67     94.48 o
  15   1   2      136.81        1.74    154.77 o
  17   1   2       94.52      183.86    173.48 o
 -18   2   2      108.88      120.87    174.54 o
 -16   2   2      367.19      423.25    184.75 o
 -14   2   2      731.18      991.39    160.63 o
 -12   2   2      170.75      141.94     94.00 o
 -10   2   2     4583.46     4645.84    142.40 o
  -8   2   2     6739.26     6639.12    212.97 o
  -6   2   2    10484.78    10310.63    244.41 o
  -4   2   2     4744.50     4448.15    137.01 o
  -2   2   2    16780.17    16913.94    597.56 o
   0   2   2      444.29      588.93     62.02 o
   2   2   2     5127.52     4783.17    183.15 o
   4   2   2      277.80      218.10     51.09 o
   6   2   2     9943.34     9342.76    154.22 o
   8   2   2     7539.93     7907.22    161.64 o
  10   2   2     3375.08     3314.69    132.90 o
  12   2   2     1967.02     1968.49    146.81 o
  14   2   2     2331.46     2610.95    207.80 o
  16   2   2      779.26      780.44    221.07 o
 -17   3   2      103.72      273.04    188.02 o
 -15   3   2      182.54      227.53    134.15 o
 -13   3   2     1317.60     1336.92    183.43 o
 -11   3   2       41.99       63.00     93.74 o
  -9   3   2       11.40      -14.27     86.30 o
  -7   3   2     3075.39     3486.41    165.42 o
  -5   3   2      107.14      110.89     74.72 o
  -3   3   2     2553.32     3106.64    148.71 o
  -1   3   2      681.60      659.97     73.59 o
   1   3   2     3836.42     3834.12    124.59 o
   3   3   2     2009.56     2405.45    107.16 o
   5   3   2       98.44      140.13     56.99 o
   7   3   2        7.46       97.04     81.39 o
   9   3   2     2972.14     2880.65    165.31 o
  11   3   2      184.71      178.89    118.58 o
  13   3   2      385.10      514.47    146.28 o
  15   3   2       15.65       73.53    173.13 o
  17   3   2       41.42        9.01    177.72 o
 -16   4   2       39.86      274.04    146.09 o
 -14   4   2      144.12      216.65    133.85 o
 -12   4   2       97.71      192.50    110.10 o
 -10   4   2      419.40      401.01    111.82 o
  -8   4   2      200.95      211.51    107.45 o
  -6   4   2      230.80      234.37    102.06 o
  -4   4   2      195.73      233.50     72.78 o
  -2   4   2      581.51      502.63     83.97 o
   0   4   2      270.87      189.24     76.93 o
   2   4   2     1363.73     1498.70    113.87 o
   4   4   2        9.35       78.01     70.00 o
   6   4   2      107.71       89.40     64.00 o
   8   4   2       18.07       32.10     91.12 o
  10   4   2        0.75      -49.09     83.82 o
  12   4   2       10.22       54.35    131.58 o
  14   4   2       11.54     -105.82    122.43 o
  16   4   2       11.10       19.93    195.93 o
 -15   5   2       29.65      118.24    145.65 o
 -13   5   2      173.29       22.09    140.22 o
 -11   5   2      610.03      550.53    132.65 o
  -9   5   2     1349.57     1145.30    155.28 o
  -7   5   2       63.42      103.43    103.23 o
  -5   5   2       47.69       33.32    101.32 o
  -3   5   2      338.01      396.46     94.03 o
  -1   5   2       16.74       64.37     81.67 o
   1   5   2      202.99      133.01     85.08 o
   3   5   2      467.62      459.06     96.93 o
   5   5   2     2932.83     3058.93    183.00 o
   7   5   2      137.29      139.21    102.35 o
   9   5   2       43.03      194.15    107.16 o
  11   5   2        1.89        0.31    134.77 o
  13   5   2        0.64      149.56    146.13 o
 -12   6   2      841.23      870.09    200.91 o
 -10   6   2     2118.42     2288.51    212.99 o
  -8   6   2     1198.10     1282.01    173.36 o
  -6   6   2     4420.21     4552.68    254.80 o
  -4   6   2     5878.91     5220.32    240.88 o
  -2   6   2     2410.67     2664.20    165.74 o
   0   6   2       98.85      165.67     91.49 o
   2   6   2     2454.34     2448.20    166.42 o
   4   6   2     1700.89     1520.14    168.71 o
   6   6   2      480.89      615.09    139.23 o
   8   6   2     1119.99      922.80    145.91 o
  10   6   2     1449.11     1514.47    221.39 o
  12   6   2      816.99      812.26    197.76 o
  -9   7   2       55.98       39.83    129.77 o
  -7   7   2       27.09      -51.95    119.40 o
  -5   7   2       17.75       50.37    119.12 o
  -3   7   2       10.57       49.42    110.93 o
  -1   7   2       14.75       75.91    105.42 o
   1   7   2       36.03      187.83     94.25 o
   3   7   2       65.95      166.03    120.95 o
   5   7   2       34.46       41.03    117.53 o
   7   7   2       29.89       21.82    121.53 o
   9   7   2       38.87       51.41    160.69 o
  -4   8   2     2596.37     2542.57    243.46 o
  -2   8   2     1925.01     1717.75    209.43 o
   0   8   2     2136.91     2271.60    263.77 o
   2   8   2     2870.41     3004.88    250.28 o
 -19   1   3       32.58       38.95    161.28 o
 -17   1   3       22.23       98.00    162.06 o
 -15   1   3       62.97       72.62    112.20 o
 -13   1   3      646.47      503.27     90.98 o
 -11   1   3     1366.02     1589.81    118.57 o
  -9   1   3     6011.46     6134.82    155.19 o
  -7   1   3     2076.87     2350.58    102.77 o
  -5   1   3     1076.36     1173.08     71.55 o
  -3   1   3    19511.31    19870.21    149.42 o
  -1   1   3      465.66      752.46     48.40 o
   1   1   3     1271.95     1128.98     58.20 o
   3   1   3     1238.67     1469.25     68.09 o
   5   1   3    14087.30    14413.07    229.07 o
   7   1   3       87.79       89.36     61.85 o
   9   1   3     2015.60     2089.49    130.93 o
  11   1   3       10.83        4.96     81.71 o
  13   1   3       23.09      169.82    115.69 o
  15   1   3      176.33      277.00    173.22 o
  17   1   3       76.17      163.71    181.19 o
 -18   2   3      287.47      261.47    191.22 o
 -16   2   3      800.60      824.27    158.47 o
 -14   2   3     1013.45      989.68    161.13 o
 -12   2   3       72.80       70.08     92.90 o
 -10   2   3     5268.30     5398.16    147.29 o
  -8   2   3     4882.59     4655.73    191.66 o
  -6   2   3     7890.45     7658.63    165.11 o
  -4   2   3     5140.56     4964.09    143.34 o
  -2   2   3    18933.49    19476.44    826.05 o
   0   2   3     6824.44     7695.84    134.14 o
   2   2   3     8208.15     7040.17    246.16 o
   4   2   3      868.13     1032.10     73.17 o
   6   2   3     3893.58     3646.49    112.85 o
   8   2   3     3848.53     3823.72    126.30 o
  10   2   3      552.45      651.94     81.92 o
  12   2   3     2126.11     2169.65    154.95 o
  14   2   3     1548.00     1647.00    244.85 o
  16   2   3      352.45      261.11    188.45 o
 -17   3   3       73.92      169.61    191.04 o
 -15   3   3        6.36       43.67    116.67 o
 -13   3   3      195.06      122.85    103.26 o
 -11   3   3       23.96       57.64     94.08 o
  -9   3   3       21.13        3.31     84.68 o
  -7   3   3       88.42      104.03     90.83 o
  -5   3   3       86.21      -20.81     70.97 o
  -3   3   3      196.51      339.62     60.20 o
  -1   3   3       49.98       17.35     56.16 o
   1   3   3     2628.62     2366.20    109.77 o
   3   3   3     2843.52     3080.59    120.73 o
   5   3   3     2853.43     2586.49    111.27 o
   7   3   3     2153.29     2052.63    109.46 o
   9   3   3     1228.74     1346.22    102.76 o
  11   3   3      139.40      127.01    117.75 o
  13   3   3       13.06      -58.58    115.12 o
  15   3   3      256.34      252.08    187.64 o
 -16   4   3     1564.34     1818.27    232.80 o
 -14   4   3     2141.48     1940.50    225.23 o
 -12   4   3     6042.80     5949.86    243.64 o
 -10   4   3     1784.77     1659.50    162.14 o
  -8   4   3     5623.41     5327.79    218.19 o
  -6   4   3     5386.59     4861.64    200.90 o
  -4   4   3    10584.57    12121.21    627.21 o
  -2   4   3     9831.58     9464.81    199.11 o
   0   4   3    22773.46    21219.86    288.92 o
   2   4   3    21268.29    20847.41    282.27 o
   4   4   3    18704.89    20018.49    948.83 o
   6   4   3     6208.42     5790.87    161.36 o
   8   4   3     2167.96     2391.25    173.76 o
  10   4   3     3081.71     2987.74    228.69 o
  12   4   3     1335.63     1310.15    192.61 o
  14   4   3      644.25      550.14    163.05 o
 -15   5   3      108.45      105.69    152.76 o
 -13   5   3       20.65     -129.51    129.51 o
 -11   5   3       54.57      115.66    111.30 o
  -9   5   3        0.95       42.35    104.08 o
  -7   5   3      658.08      587.24    129.19 o
  -5   5   3      711.77      754.46    132.82 o
  -3   5   3      166.10      204.08     85.83 o
  -1   5   3     1261.99     1390.06    126.98 o
   1   5   3     1033.91     1171.36    121.18 o
   3   5   3       11.49       33.58     78.80 o
   5   5   3      962.25     1053.12    130.89 o
   7   5   3        9.16       25.97     97.38 o
   9   5   3      289.93      278.09    115.08 o
  11   5   3       68.86      197.37    143.17 o
  13   5   3       96.93      115.15    141.30 o
 -12   6   3      886.80      900.96    224.18 o
 -10   6   3     1057.32     1087.77    172.01 o
  -8   6   3      975.99      878.41    158.55 o
  -6   6   3     2197.03     2438.84    204.30 o
  -4   6   3     3308.67     3106.42    219.34 o
  -2   6   3     1041.93     1125.68    127.85 o
   0   6   3      847.84      926.63    120.76 o
   2   6   3     3225.24     3142.69    177.00 o
   4   6   3     1916.83     1973.18    184.69 o
   6   6   3      825.23     1064.06    158.27 o
   8   6   3     1160.97     1335.36    173.73 o
  10   6   3     1329.63     1343.48    214.40 o
  12   6   3      589.32      647.53    194.72 o
  -9   7   3       44.38       58.84    130.77 o
  -7   7   3       11.71      -83.14    118.57 o
  -5   7   3      295.39      442.06    143.68 o
  -3   7   3       89.87       84.54    115.72 o
  -1   7   3      164.03      235.54    118.36 o
   1   7   3      140.63      178.06     99.24 o
   3   7   3        5.74       65.88    117.24 o
   5   7   3       40.47       14.72    121.17 o
   7   7   3        8.10        2.29    117.04 o
   9   7   3       24.68      142.41    162.88 o
  -4   8   3       69.46       81.02    139.92 o
  -2   8   3       85.50      125.32    133.86 o
   0   8   3       18.27      199.91    168.81 o
   2   8   3       16.16       -5.81    129.89 o
 -18   0   4     1194.67     1168.65    440.46 o
 -16   0   4     4765.22     4778.58    361.60 o
 -14   0   4     3139.85     2844.89    208.86 o
 -12   0   4     8646.49     8249.83    286.49 o
 -10   0   4     7920.84     7830.37    256.67 o
  -8   0   4    27967.86    27906.29    421.55 o
  -6   0   4      293.52      252.08     81.39 o
  -4   0   4    13000.45    14060.40    254.79 o
  -2   0   4    39680.99    42046.00   1194.20 o
   0   0   4    33514.88    36313.36    438.27 o
   2   0   4    17397.16    17952.02    563.17 o
   4   0   4    15456.19    14501.89    610.65 o
   6   0   4    35240.70    37353.52    987.20 o
   8   0   4     5918.07     5819.10    311.42 o
  10   0   4      785.74      974.42    110.92 o
  12   0   4     2043.17     2159.70    273.11 o
  14   0   4     1499.50     1227.64    243.98 o
  16   0   4     1084.38     1391.28    278.92 o
  18   0   4      249.20      609.19    434.25 o
 -19   1   4       41.93       98.76    249.87 o
 -17   1   4       79.97       -0.93    158.47 o
 -15   1   4      177.22       77.45    112.22 o
 -13   1   4        2.59       18.70     73.90 o
 -11   1   4       11.95      -63.63     70.90 o
  -9   1   4     1201.16     1256.11     98.04 o
  -7   1   4     1562.56     1535.89     91.54 o
  -5   1   4       13.14      -19.82     43.61 o
  -3   1   4     2688.69     2618.20     79.70 o
  -1   1   4    16002.62    17109.57    717.89 o
   1   1   4      300.30      324.33     48.47 o
   3   1   4       29.04       18.07     37.77 o
   5   1   4     6996.24     6670.59    148.89 o
   7   1   4      880.98      879.20     89.62 o
   9   1   4     1860.53     1837.93    127.78 o
  11   1   4     1015.28     1175.88    123.87 o
  13   1   4      798.64      845.02    152.17 o
  15   1   4      381.78      295.11    176.13 o
  17   1   4       47.68     -191.68    199.86 o
 -18   2   4      277.95      361.80    187.98 o
 -16   2   4      577.59      643.98    149.84 o
 -14   2   4      777.89      901.51    132.44 o
 -12   2   4      570.92      487.94    111.41 o
 -10   2   4     7247.20     7320.35    220.47 o
  -8   2   4     6501.38     6708.61    194.24 o
  -6   2   4     8093.16     8099.56    208.79 o
  -4   2   4     4675.50     4455.92    139.03 o
  -2   2   4    16236.35    16939.55    560.16 o
   0   2   4     6997.95     7462.66    134.80 o
   2   2   4     5718.50     4988.09    187.65 o
   4   2   4     1548.09     1490.41     84.13 o
   6   2   4    10250.07     9618.47    187.75 o
   8   2   4     9097.26     9202.92    164.90 o
  10   2   4     2409.02     2489.43    152.75 o
  12   2   4     2785.07     2860.04    165.58 o
  14   2   4     1787.04     1849.13    258.16 o
  16   2   4      435.54      423.83    208.32 o
 -17   3   4       55.18       47.46    132.10 o
 -15   3   4      259.46      457.44    149.28 o
 -13   3   4      565.34      526.25    122.07 o
 -11   3   4       64.65      105.80     97.81 o
  -9   3   4      976.97      847.76    126.18 o
  -7   3   4     4210.34     4431.68    180.00 o
  -5   3   4      120.95      150.52     78.29 o
  -3   3   4     2473.81     2440.29    109.68 o
  -1   3   4      934.62      829.52     80.62 o
   1   3   4     2247.01     2266.68    111.47 o
   3   3   4       70.29      -27.51     53.47 o
   5   3   4       14.25       10.27     55.22 o
   7   3   4      651.19      727.08     96.70 o
   9   3   4     3619.80     3601.47    137.16 o
  11   3   4      888.89      860.28    153.87 o
  13   3   4      160.93       -7.99    118.83 o
  15   3   4        0.62      -84.68    166.07 o
 -16   4   4       14.67      186.34    142.57 o
 -14   4   4        9.63       62.64    129.03 o
 -12   4   4        0.45       73.13    105.57 o
 -10   4   4       38.42       35.80     96.04 o
  -8   4   4       31.42      111.55    103.21 o
  -6   4   4      431.55      426.75    112.18 o
  -4   4   4       64.77       52.31     66.64 o
  -2   4   4      210.01      277.74     78.94 o
   0   4   4       36.09       48.15     68.57 o
   2   4   4       25.63       37.52     69.94 o
   4   4   4      493.70      726.64     93.69 o
   6   4   4      137.92       98.05     72.89 o
   8   4   4      138.87       87.93     91.76 o
  10   4   4        6.69       15.85    120.10 o
  12   4   4       10.45      109.12    133.05 o
  14   4   4        3.39       25.77    129.46 o
 -15   5   4       11.86      -35.67    138.64 o
 -13   5   4      188.26       86.68    138.77 o
 -11   5   4      469.03      573.97    135.19 o
  -9   5   4      536.14      402.54    124.78 o
  -7   5   4        9.00        0.17     91.25 o
  -5   5   4        8.86      -13.33     98.43 o
  -3   5   4     1587.67     1691.12    134.35 o
  -1   5   4        7.86      -33.82     80.83 o
   1   5   4       39.79       -2.34     79.47 o
   3   5   4      437.17      436.01     97.48 o
   5   5   4     1064.60     1187.26    111.20 o
   7   5   4        3.85       71.38    100.84 o
   9   5   4        1.96       55.41    130.49 o
  11   5   4        0.39       54.11    133.70 o
  13   5   4        0.32     -122.93    122.93 o
 -12   6   4      579.58      473.23    181.94 o
 -10   6   4     1064.41     1037.53    153.23 o
  -8   6   4      414.31      435.19    135.03 o
  -6   6   4     2317.97     2537.03    206.31 o
  -4   6   4     2332.73     2207.14    190.13 o
  -2   6   4      112.41      304.69     95.85 o
   0   6   4      128.82       77.31     91.28 o
   2   6   4     1607.14     1777.18    149.60 o
   4   6   4      559.83      478.84    130.14 o
   6   6   4       82.88      133.33    115.72 o
   8   6   4      963.11      787.24    156.21 o
  10   6   4      979.32     1082.23    206.74 o
  -9   7   4       16.19     -112.64    118.68 o
  -7   7   4       97.21      128.17    132.19 o
  -5   7   4      177.52      124.16    122.59 o
  -3   7   4      153.94      351.30    130.63 o
  -1   7   4      119.89       84.73    112.92 o
   1   7   4      150.31      186.93    100.29 o
   3   7   4      317.65      379.35    134.09 o
   5   7   4      131.05      179.52    127.71 o
   7   7   4      203.87      342.87    137.07 o
  -4   8   4     1547.90     1525.63    439.57 o
  -2   8   4     1090.15     1140.54    187.31 o
   0   8   4     1600.71     1643.89    242.76 o
   2   8   4     2815.45     2368.33    227.63 o
 -19   1   5        4.47      114.62    178.32 o
 -17   1   5       33.16       44.91    152.96 o
 -15   1   5       28.22       -7.72     96.68 o
 -13   1   5      621.55      530.26     95.36 o
 -11   1   5     2071.71     2371.34    133.97 o
  -9   1   5     3830.26     3754.44    132.91 o
  -7   1   5     1274.83     1239.65     85.69 o
  -5   1   5      135.77      241.68     53.31 o
  -3   1   5     7739.54     7253.84    116.80 o
  -1   1   5    21682.13    22516.62    829.62 o
   1   1   5     1985.96     2659.94     92.64 o
   3   1   5      416.46      661.27     52.29 o
   5   1   5     3247.27     3332.74    123.22 o
   7   1   5      267.74      287.63     73.49 o
   9   1   5      465.51      450.38     89.85 o
  11   1   5       34.18       22.01     77.58 o
  13   1   5       81.46       29.39    116.06 o
  15   1   5      313.79      371.15    144.57 o
  17   1   5      254.28      267.14    188.35 o
 -18   2   5      532.53      729.60    212.93 o
 -16   2   5      540.09      620.09    149.55 o
 -14   2   5      353.05      464.00    116.41 o
 -12   2   5      223.69      335.02    107.44 o
 -10   2   5     6832.92     7010.82    221.06 o
  -8   2   5     4865.90     4884.36    178.08 o
  -6   2   5     8752.84     8648.71    196.32 o
  -4   2   5    13464.26    14400.69    166.75 o
  -2   2   5    25154.67    27553.24   1111.52 o
   0   2   5     3448.06     3347.90    107.99 o
   2   2   5       45.89      185.86     52.64 o
   4   2   5      267.86      355.71     59.69 o
   6   2   5     5999.71     6047.59    133.13 o
   8   2   5     4129.20     4073.58    162.51 o
  10   2   5     1501.71     1526.80    135.84 o
  12   2   5     3064.29     2898.53    167.63 o
  14   2   5     1825.74     1642.88    250.25 o
  16   2   5      150.74       81.56    183.74 o
 -17   3   5        9.72       26.28    130.57 o
 -15   3   5      111.06      115.47    128.63 o
 -13   3   5      120.19       85.90    102.21 o
 -11   3   5       37.39       -7.54     93.47 o
  -9   3   5      553.96      525.45    111.83 o
  -7   3   5     2655.75     2599.40    161.30 o
  -5   3   5      607.08      557.80     96.27 o
  -3   3   5     3122.73     3774.19    169.64 o
  -1   3   5     5305.24     5634.12    144.68 o
   1   3   5    10861.42    11007.07    188.72 o
   3   3   5     2256.51     2229.69    112.56 o
   5   3   5      554.99      499.84     75.81 o
   7   3   5     1915.98     2153.28    115.84 o
   9   3   5     1274.14     1410.00    129.37 o
  11   3   5      420.26      428.46    133.72 o
  13   3   5      366.46      400.14    138.67 o
  15   3   5      368.16      414.18    202.89 o
 -16   4   5      937.08     1233.30    202.44 o
 -14   4   5     1965.57     1796.43    219.19 o
 -12   4   5     4366.08     4712.48    226.14 o
 -10   4   5     2250.06     2053.80    175.85 o
  -8   4   5     4556.83     4732.37    213.46 o
  -6   4   5     5694.60     5299.00    206.50 o
  -4   4   5     5471.31     5588.53    224.87 o
  -2   4   5    10276.15     9634.78    205.19 o
   0   4   5     9365.87     8206.04    193.57 o
   2   4   5     9681.06     9300.65    205.30 o
   4   4   5     9091.24     9564.88    420.17 o
   6   4   5     4454.30     4329.41    157.13 o
   8   4   5     3606.53     3641.83    184.59 o
  10   4   5     3289.91     3402.14    247.72 o
  12   4   5      915.75     1041.89    184.77 o
  14   4   5      550.02      452.09    163.80 o
 -15   5   5      103.09       37.34    146.01 o
 -13   5   5       17.13     -123.87    123.87 o
 -11   5   5        1.71      -54.06    100.18 o
  -9   5   5        8.73      -75.25    104.49 o
  -7   5   5       39.18       44.03     96.17 o
  -5   5   5       14.75      -33.07     97.95 o
  -3   5   5      675.27      723.42    106.63 o
  -1   5   5       19.18       27.47     82.88 o
   1   5   5      722.78      874.02    115.66 o
   3   5   5     1308.18     1183.01    121.93 o
   5   5   5     1669.06     1876.04    138.28 o
   7   5   5      283.67      386.50    117.70 o
   9   5   5     1052.06      855.53    179.75 o
  11   5   5      477.62      354.76    158.70 o
  13   5   5      252.07      123.51    154.92 o
 -12   6   5      849.40     1015.04    170.48 o
 -10   6   5      844.70     1030.55    153.62 o
  -8   6   5     1002.89      901.33    157.92 o
  -6   6   5     3318.67     3557.50    392.96 o
  -4   6   5     4037.53     3863.56    227.17 o
  -2   6   5     2272.42     2303.35    162.74 o
   0   6   5     2529.70     2505.92    171.52 o
   2   6   5     3714.07     3489.72    184.71 o
   4   6   5     1178.77     1062.33    157.33 o
   6   6   5      712.88      952.92    153.46 o
   8   6   5     1339.63     1475.77    216.78 o
  10   6   5     1204.97     1108.12    210.37 o
  -9   7   5       73.95       86.32    132.29 o
  -7   7   5        0.16     -111.53    111.53 o
  -5   7   5       23.26       23.72    116.53 o
  -3   7   5        8.32       88.35    118.61 o
  -1   7   5      190.69      259.65    120.47 o
   1   7   5       79.63       42.54     95.10 o
   3   7   5        0.63      128.29    118.43 o
   5   7   5       16.71       51.94    123.39 o
   7   7   5        3.11      -59.58    110.67 o
  -2   8   5       31.76       98.35    130.38 o
   0   8   5       18.86       25.56    160.24 o
   2   8   5        5.45      111.03    137.32 o
 -18   0   6      694.95      881.81    423.59 o
 -16   0   6     3356.90     3379.73    239.08 o
 -14   0   6     2095.54     2152.31    206.77 o
 -12   0   6     3814.82     3845.59    223.28 o
 -10   0   6     6899.80     7008.82    252.76 o
  -8   0   6    10456.61    10264.39    258.51 o
  -6   0   6      113.21      210.39     80.40 o
  -4   0   6     3030.90     2468.89    132.79 o
  -2   0   6    54146.65    58309.68    515.50 o
   0   0   6    19386.75    21034.42    212.39 o
   2   0   6       58.96      133.90     61.57 o
   4   0   6    58120.81    59588.96   2677.40 o
   6   0   6    23161.21    22642.11    469.07 o
   8   0   6     8805.51     8554.19    352.05 o
  10   0   6      955.62      779.47    201.75 o
  12   0   6     3241.29     3383.70    366.76 o
  14   0   6     1896.84     1792.64    280.46 o
  16   0   6      911.83     1206.35    266.25 o
 -19   1   6       49.51      197.43    170.23 o
 -17   1   6        1.11      -24.02    112.33 o
 -15   1   6        0.02       25.50     91.18 o
 -13   1   6      253.88      169.23     83.50 o
 -11   1   6     1211.68     1293.85    114.59 o
  -9   1   6     1700.87     1717.50    109.94 o
  -7   1   6      754.91      783.14     77.80 o
  -5   1   6      914.05     1163.94     76.73 o
  -3   1   6    11787.19    11996.42    147.27 o
  -1   1   6     5381.60     6960.98    283.25 o
   1   1   6      923.42      818.03     62.34 o
   3   1   6     8959.46     9135.58    144.23 o
   5   1   6     6924.36     7056.10    162.32 o
   7   1   6     7127.82     7248.48    177.70 o
   9   1   6     2196.17     2315.68    138.33 o
  11   1   6     1852.48     1712.63    135.02 o
  13   1   6      943.54      829.54    154.51 o
  15   1   6      330.34      320.42    179.15 o
  17   1   6       73.43       95.34    180.55 o
 -18   2   6      835.64     1110.59    237.92 o
 -16   2   6     1621.29     1517.14    192.29 o
 -14   2   6     1116.18     1074.69    137.47 o
 -12   2   6     2174.90     2205.47    170.27 o
 -10   2   6     7007.50     7116.40    221.70 o
  -8   2   6     9128.63     8321.56    215.65 o
  -6   2   6    10902.92    10922.58    217.83 o
  -4   2   6    26405.63    27504.44    324.33 o
  -2   2   6    25156.77    27194.32   1104.97 o
   0   2   6    29426.27    29923.06    352.54 o
   2   2   6     6920.74     7247.03    333.46 o
   4   2   6    11670.29    11335.88    174.94 o
   6   2   6    10524.16     9919.76    158.59 o
   8   2   6     5683.43     5448.70    183.85 o
  10   2   6     1055.94     1134.45    126.41 o
  12   2   6     2473.74     2543.93    167.27 o
  14   2   6     1647.29     1758.21    257.73 o
  16   2   6      278.44      391.26    200.64 o
 -17   3   6       32.21      113.98    130.91 o
 -15   3   6      263.19      277.07    142.51 o
 -13   3   6       11.34      116.95    105.34 o
 -11   3   6       99.27       33.85     99.56 o
  -9   3   6      923.70      891.05    125.97 o
  -7   3   6     3611.65     3565.99    170.51 o
  -5   3   6     1079.44     1116.09    113.18 o
  -3   3   6       74.19      100.02     59.65 o
  -1   3   6      449.15      464.97     72.92 o
   1   3   6     3944.09     3664.51    119.68 o
   3   3   6     3493.55     3370.03    206.52 o
   5   3   6       62.05      200.37     67.12 o
   7   3   6      308.14      398.40     78.87 o
   9   3   6      956.62     1154.83    126.58 o
  11   3   6      771.34      854.66    155.54 o
  13   3   6       17.57       30.56    110.42 o
  15   3   6       74.00      -82.27    175.19 o
 -16   4   6        6.24      -56.67    123.50 o
 -14   4   6       25.17      134.00    135.40 o
 -12   4   6       60.89      224.92    111.66 o
 -10   4   6       12.22       40.58     98.00 o
  -8   4   6       43.83       81.84    101.77 o
  -6   4   6       27.64       12.62     94.77 o
  -4   4   6      361.22      312.13     80.85 o
  -2   4   6      510.08      430.22     86.44 o
   0   4   6       15.94      -15.50     69.58 o
   2   4   6      182.16      237.12     81.14 o
   4   4   6        5.92       30.64     73.97 o
   6   4   6        0.16      -41.41     71.19 o
   8   4   6      214.95      206.38     98.58 o
  10   4   6        0.06       44.27    122.12 o
  12   4   6        0.27      -42.94    116.15 o
  14   4   6       91.52      236.85    198.53 o
 -15   5   6        6.05      -42.93    137.05 o
 -13   5   6        6.07      -18.09    112.97 o
 -11   5   6      280.83      259.15    124.79 o
  -9   5   6      135.21       75.19    109.50 o
  -7   5   6        7.40      -42.98     98.22 o
  -5   5   6      170.45      101.71    104.32 o
  -3   5   6      705.14      804.40    108.23 o
  -1   5   6     1402.71     1325.74    127.34 o
   1   5   6      884.31      871.56    113.82 o
   3   5   6       36.41       11.57     82.17 o
   5   5   6        9.22       63.48     77.86 o
   7   5   6      114.53      208.79    105.44 o
   9   5   6        0.95      -67.57    127.90 o
  11   5   6       16.52       67.61    136.49 o
  13   5   6        5.24      -22.95    143.59 o
 -12   6   6      391.26      211.18    134.90 o
 -10   6   6      203.49      332.99    133.94 o
  -8   6   6      257.73      298.69    131.75 o
  -6   6   6     2476.21     2714.74    215.71 o
  -4   6   6     2979.10     2633.53    204.16 o
  -2   6   6      499.16      651.29    112.58 o
   0   6   6     1927.04     1887.34    155.19 o
   2   6   6     2754.25     2983.83    178.04 o
   4   6   6      655.90      562.22    135.71 o
   6   6   6      365.76      452.52    132.10 o
   8   6   6     1096.46      914.36    191.27 o
  10   6   6      993.50     1206.49    214.01 o
  -9   7   6      163.24      159.79    137.58 o
  -7   7   6      209.45      275.82    137.50 o
  -5   7   6      355.76      391.21    140.26 o
  -3   7   6      221.17      154.53    120.86 o
  -1   7   6      349.31      431.23    134.38 o
   1   7   6      481.98      421.93    115.90 o
   3   7   6      759.33      867.52    162.76 o
   5   7   6      503.69      539.72    145.42 o
   7   7   6      678.99      636.75    191.59 o
  -2   8   6      951.56     1127.11    185.73 o
   0   8   6     1678.86     1825.56    255.64 o
 -19   1   7        0.01       36.74    170.18 o
 -17   1   7        9.84      -51.26    109.06 o
 -15   1   7        0.14      -87.60     88.29 o
 -13   1   7       31.20      102.79     79.12 o
 -11   1   7      731.72      719.45    100.01 o
  -9   1   7        1.73      -41.38     63.23 o
  -7   1   7        2.83       19.86     55.40 o
  -5   1   7       26.83      -35.92     47.67 o
  -3   1   7     1759.55     1696.59     80.34 o
  -1   1   7    20645.42    21213.20    820.49 o
   1   1   7      499.49      621.48     60.25 o
   3   1   7      470.98      485.18     54.16 o
   5   1   7     1085.79     1300.09     98.65 o
   7   1   7      970.38      938.56     98.46 o
   9   1   7      117.20      148.64     79.65 o
  11   1   7        0.62      -37.48    108.23 o
  13   1   7       45.16      -28.04    113.67 o
  15   1   7      101.79      202.99    133.32 o
  17   1   7      172.96      268.62    200.90 o
 -18   2   7      910.03     1379.51    197.82 o
 -16   2   7     1130.34     1112.21    176.31 o
 -14   2   7      597.10      611.67    127.57 o
 -12   2   7     2325.69     2310.60    174.94 o
 -10   2   7     7416.56     7511.36    243.18 o
  -8   2   7     6869.62     6541.07    199.10 o
  -6   2   7    11520.41    11069.46    220.82 o
  -4   2   7    27248.95    28282.84    282.90 o
  -2   2   7    21738.44    22963.08   1027.20 o
   0   2   7    20083.29    20171.30    224.54 o
   2   2   7    11129.49    11132.63    495.50 o
   4   2   7    13852.55    13690.23    187.30 o
   6   2   7    10998.75    10362.34    219.67 o
   8   2   7     2389.40     2281.18    145.17 o
  10   2   7     2433.34     2422.98    155.75 o
  12   2   7     3295.57     3144.86    220.87 o
  14   2   7     1863.14     1957.67    269.66 o
  16   2   7      146.48      -17.42    176.66 o
 -17   3   7        0.13       98.13    129.11 o
 -15   3   7       61.63       83.04    109.33 o
 -13   3   7        4.92       68.90    101.79 o
 -11   3   7      121.20       78.87    100.78 o
  -9   3   7      778.75      823.50    126.63 o
  -7   3   7     2250.00     2617.00    149.42 o
  -5   3   7     1468.28     1457.97     97.98 o
  -3   3   7     2371.50     2644.62    122.86 o
  -1   3   7     2374.40     2407.93    118.67 o
   1   3   7      453.49      338.94     66.58 o
   3   3   7      747.27      965.78     98.10 o
   5   3   7     1749.85     1555.98    107.85 o
   7   3   7     3608.66     3473.13    137.64 o
   9   3   7     1474.70     1535.50    140.51 o
  11   3   7      478.55      406.94    137.98 o
  13   3   7      968.03      961.21    225.37 o
  15   3   7      471.25      528.98    222.14 o
 -16   4   7      757.23      806.51    182.81 o
 -14   4   7     3070.93     2775.18    212.78 o
 -12   4   7     3781.92     3906.41    227.35 o
 -10   4   7     4617.88     4051.60    213.61 o
  -8   4   7     7395.86     7247.79    243.93 o
  -6   4   7     8077.02     7349.32    213.66 o
  -4   4   7     4459.55     4587.13    229.15 o
  -2   4   7     4950.88     4503.57    159.60 o
   0   4   7     6462.11     6315.74    181.01 o
   2   4   7    12773.30    12032.67    233.95 o
   4   4   7    13859.68    14560.72    473.98 o
   6   4   7     5898.95     5710.26    177.01 o
   8   4   7     6332.93     6003.45    271.32 o
  10   4   7     3267.61     3072.49    240.00 o
  12   4   7      847.38     1037.60    183.67 o
  14   4   7      506.35      674.33    233.39 o
 -15   5   7       10.95      -25.31    141.40 o
 -13   5   7        0.42      -32.24    107.42 o
 -11   5   7      244.74      131.54    120.48 o
  -9   5   7      153.14      119.55    112.92 o
  -7   5   7      758.17      833.99    139.60 o
  -5   5   7     1812.72     1629.17    163.10 o
  -3   5   7     3194.04     3119.86    167.08 o
  -1   5   7       55.95       12.84     85.39 o
   1   5   7      899.88      805.21    112.09 o
   3   5   7     1308.37     1389.85    128.90 o
   5   5   7      752.93      840.10    110.15 o
   7   5   7      668.84      552.80    124.42 o
   9   5   7     1092.10     1020.03    182.53 o
  11   5   7      804.33      746.30    181.88 o
  13   5   7      302.10      409.13    170.24 o
 -12   6   7     1051.83      991.59    174.64 o
 -10   6   7     1167.82     1212.88    177.11 o
  -8   6   7     2068.74     2188.30    205.01 o
  -6   6   7     5212.71     5485.75    259.17 o
  -4   6   7     3971.42     3520.30    224.94 o
  -2   6   7     2287.97     2259.87    164.57 o
   0   6   7     3824.40     3656.87    191.29 o
   2   6   7     3824.88     3582.73    186.21 o
   4   6   7     1520.07     1675.31    179.51 o
   6   6   7     1382.72     1587.79    175.39 o
   8   6   7     2128.89     2219.50    246.49 o
  10   6   7     1457.12     1355.76    224.28 o
  -9   7   7       99.98       80.44    131.96 o
  -7   7   7       14.32       74.78    126.36 o
  -5   7   7        2.51        3.62    117.04 o
  -3   7   7       34.05       48.39    115.63 o
  -1   7   7      244.50      243.89    127.67 o
   1   7   7       25.21       -1.34     96.38 o
   3   7   7        5.88      -41.62    111.78 o
   5   7   7        0.33      121.91    127.51 o
   7   7   7       31.26      142.11    160.90 o
  -2   8   7        0.67       24.74    136.19 o
   0   8   7        0.12      -87.18    176.69 o
 -18   0   8      865.27     1107.37    422.70 o
 -16   0   8     1064.02     1347.90    191.07 o
 -14   0   8     2755.86     2777.40    221.35 o
 -12   0   8     3469.48     3631.77    226.97 o
 -10   0   8    24399.02    23705.99    422.46 o
  -8   0   8    17143.29    15807.20    317.86 o
  -6   0   8     4038.19     3937.49    168.09 o
  -4   0   8    11298.67    10185.98    195.32 o
  -2   0   8    52881.04    54917.51    561.76 o
   0   0   8    14319.54    13904.11    439.49 o
   2   0   8    17657.10    17806.32    254.17 o
   4   0   8    52765.14    51714.74    936.76 o
   6   0   8    23537.14    21804.56    486.60 o
   8   0   8     7058.81     6741.15    338.82 o
  10   0   8     5044.72     4928.16    335.41 o
  12   0   8     3646.30     3585.41    328.69 o
  14   0   8     1748.11     1752.50    291.16 o
  16   0   8      469.62      489.97    261.97 o
 -19   1   8        0.01       31.52    159.78 o
 -17   1   8        0.03       84.95    120.56 o
 -15   1   8       55.95      -47.40     91.76 o
 -13   1   8       53.61       25.81     77.17 o
 -11   1   8      794.84      826.42    104.91 o
  -9   1   8      246.63      260.69     75.24 o
  -7   1   8     2326.29     2280.20    108.47 o
  -5   1   8     2415.29     2423.06    109.35 o
  -3   1   8     8091.77     7982.13    128.60 o
  -1   1   8      111.46      127.65     45.11 o
   1   1   8     2764.63     2832.80    137.54 o
   3   1   8     4573.46     4629.63    108.54 o
   5   1   8     4633.72     4759.05    147.95 o
   7   1   8      920.79      952.37    101.70 o
   9   1   8     1456.09     1434.77    121.73 o
  11   1   8      875.52      899.16    153.49 o
  13   1   8     1223.65     1185.41    174.53 o
  15   1   8      169.86       89.35    132.96 o
 -18   2   8     1383.20     1382.59    199.11 o
 -16   2   8     1841.73     1846.40    176.24 o
 -14   2   8     1259.31     1244.83    148.39 o
 -12   2   8     3283.01     3241.73    192.14 o
 -10   2   8     8862.62     8729.84    209.76 o
  -8   2   8     9699.54     9701.60    176.04 o
  -6   2   8    15255.92    15150.58    201.45 o
  -4   2   8    25937.82    27021.87    255.32 o
  -2   2   8    43926.00    49818.01   2110.26 o
   0   2   8    32980.87    34581.63    608.55 o
   2   2   8    10049.45    10436.48    328.43 o
   4   2   8     5077.20     4825.35    127.68 o
   6   2   8    10010.30     9135.87    248.10 o
   8   2   8     1690.19     1588.06    134.95 o
  10   2   8     2173.09     2289.97    156.28 o
  12   2   8     1954.93     1951.06    195.22 o
  14   2   8     1842.07     1948.97    272.23 o
  16   2   8      259.57      196.35    198.60 o
 -17   3   8       14.02      -29.53    124.00 o
 -15   3   8       53.48       45.74    107.75 o
 -13   3   8      671.40      722.01    133.30 o
 -11   3   8       49.65      -18.34     97.91 o
  -9   3   8      974.21      902.54    130.63 o
  -7   3   8     1562.92     1471.27    123.38 o
  -5   3   8      672.63      812.02     84.76 o
  -3   3   8       34.60       80.81     61.65 o
  -1   3   8      383.76      343.86     70.53 o
   1   3   8      284.95      319.61     66.81 o
   3   3   8     7492.28     7846.72    270.19 o
   5   3   8      861.21     1008.29     96.01 o
   7   3   8     1601.15     1684.23    112.91 o
   9   3   8        2.97      -44.68     82.64 o
  11   3   8      132.85      154.64    118.84 o
  13   3   8        2.44       39.40    178.56 o
  15   3   8       57.68       34.87    192.80 o
 -16   4   8       12.93       73.64    141.38 o
 -14   4   8       45.17       57.12    115.05 o
 -12   4   8      116.55      188.60    113.97 o
 -10   4   8      132.15      226.33    109.81 o
  -8   4   8       42.51       52.10    103.68 o
  -6   4   8      105.92       60.84     98.50 o
  -4   4   8        0.72       40.61     74.83 o
  -2   4   8       17.17      -23.52     72.39 o
   0   4   8      463.72      504.31     91.88 o
   2   4   8       53.59       15.02     76.20 o
   4   4   8      184.63      310.23     87.54 o
   6   4   8      145.23      116.21     78.30 o
   8   4   8        0.86       80.76    119.69 o
  10   4   8       17.94      -71.51    119.57 o
  12   4   8        0.21      -69.25    116.75 o
  14   4   8      140.16      274.79    200.83 o
 -15   5   8        8.88      160.03    148.84 o
 -13   5   8        0.42      -11.57    111.55 o
 -11   5   8      265.93      367.87    128.81 o
  -9   5   8       10.20     -100.48    101.75 o
  -7   5   8        3.20       42.69    103.11 o
  -5   5   8      382.48      249.13    110.85 o
  -3   5   8      143.15       86.50     85.05 o
  -1   5   8     1229.62     1421.16    134.11 o
   1   5   8      301.50      267.64     92.72 o
   3   5   8        4.00      113.34     84.41 o
   5   5   8       91.79      201.43     86.51 o
   7   5   8      134.87      109.90    136.93 o
   9   5   8       11.98       -2.13    130.44 o
  11   5   8       35.85      -62.39    135.75 o
  13   5   8        0.45      227.34    340.11 o
 -12   6   8      528.45      434.07    139.60 o
 -10   6   8      223.21      391.85    124.00 o
  -8   6   8     1230.04     1102.38    167.16 o
  -6   6   8     4531.15     4559.19    242.14 o
  -4   6   8     3678.10     3316.76    227.66 o
  -2   6   8     2086.55     2329.43    166.66 o
   0   6   8     5573.90     5244.12    208.41 o
   2   6   8     4367.39     4300.78    201.44 o
   4   6   8      701.14      698.02    142.40 o
   6   6   8      870.22     1015.12    157.20 o
   8   6   8     1205.02     1229.89    210.90 o
  10   6   8     1280.61     1544.92    230.95 o
  -9   7   8       33.87       -0.36    128.97 o
  -7   7   8       74.52      -77.22    123.94 o
  -5   7   8      191.44       67.01    125.61 o
  -3   7   8      123.24       89.97    122.80 o
  -1   7   8      337.41      336.50    132.27 o
   1   7   8      715.41      737.50    128.63 o
   3   7   8      620.86      566.75    150.97 o
   5   7   8      296.00      343.05    142.57 o
   7   7   8      278.37      200.31    171.58 o
 -19   1   9        3.41     -150.47    150.47 o
 -17   1   9      184.47      108.08    111.30 o
 -15   1   9       70.15       57.28    101.98 o
 -13   1   9      641.00      556.64    101.07 o
 -11   1   9       64.98      128.74     80.26 o
  -9   1   9      653.67      636.33    103.47 o
  -7   1   9       27.93       -4.46     56.65 o
  -5   1   9     1386.21     1770.05     92.51 o
  -3   1   9      589.38      532.03     57.19 o
  -1   1   9    15073.55    15648.01    625.36 o
   1   1   9      478.23      571.82     63.32 o
   3   1   9      469.57      483.05     60.72 o
   5   1   9     1324.60     1345.94    106.51 o
   7   1   9        2.29      -18.73     67.74 o
   9   1   9       77.06      160.49     79.12 o
  11   1   9       88.08      224.37    121.58 o
  13   1   9       13.24       73.75    124.90 o
  15   1   9        3.68      248.30    178.26 o
 -18   2   9     1186.44     1357.18    195.57 o
 -16   2   9     1472.39     1518.78    167.74 o
 -14   2   9      716.38      572.48    128.81 o
 -12   2   9     4415.24     4026.99    197.74 o
 -10   2   9     4768.89     4797.15    153.61 o
  -8   2   9     4668.74     4474.92    139.83 o
  -6   2   9     9629.56     9345.12    171.88 o
  -4   2   9    30900.91    32150.10    330.63 o
  -2   2   9    29334.59    32931.88   1307.58 o
   0   2   9    24432.28    24692.39    257.21 o
   2   2   9     9963.55    10512.84    386.68 o
   4   2   9     8719.48     8226.97    158.85 o
   6   2   9     8474.50     8328.09    211.65 o
   8   2   9     1152.00     1235.22    127.08 o
  10   2   9     3473.57     3482.66    177.91 o
  12   2   9     2235.97     2062.74    202.96 o
  14   2   9      952.95     1127.87    234.36 o
  16   2   9      230.13       88.75    185.16 o
 -17   3   9       19.04      101.80    136.09 o
 -15   3   9        1.49       15.79    105.15 o
 -13   3   9       82.18      162.77    113.65 o
 -11   3   9        1.85       27.64     98.67 o
  -9   3   9      355.54      345.14    111.20 o
  -7   3   9       65.75       22.17     87.31 o
  -5   3   9       13.78      -18.98     61.47 o
  -3   3   9       55.69       99.64     64.87 o
  -1   3   9      931.80     1018.18     94.03 o
   1   3   9      364.57      446.79     79.29 o
   3   3   9      194.90      251.76     74.10 o
   5   3   9      765.13      715.29     91.07 o
   7   3   9     1393.82     1289.02    135.86 o
   9   3   9      978.70     1018.75    130.30 o
  11   3   9      728.13      574.52    147.12 o
  13   3   9      995.28      991.39    235.89 o
  15   3   9      436.52      212.59    243.13 o
 -16   4   9      777.47      665.22    176.56 o
 -14   4   9     3340.23     3309.08    236.49 o
 -12   4   9     3055.89     3120.41    220.38 o
 -10   4   9     5199.64     4850.15    223.57 o
  -8   4   9     7107.11     7007.20    224.65 o
  -6   4   9     4955.64     4770.75    159.24 o
  -4   4   9     5108.40     5615.30    232.64 o
  -2   4   9     5274.12     4923.56    169.38 o
   0   4   9     8128.94     7870.47    201.76 o
   2   4   9     9072.82     8781.45    212.88 o
   4   4   9     8813.57     9156.22    340.88 o
   6   4   9     4550.36     4315.78    164.95 o
   8   4   9     6747.15     6471.27    284.55 o
  10   4   9     1907.46     1848.02    208.09 o
  12   4   9      491.06      543.23    163.58 o
  14   4   9      358.16      408.89    216.37 o
 -15   5   9       22.23       -4.00    144.20 o
 -13   5   9       35.29        3.28    114.31 o
 -11   5   9      528.40      567.27    137.60 o
  -9   5   9      245.11      161.96    107.98 o
  -7   5   9      879.76      736.85    137.40 o
  -5   5   9     1228.59     1147.15    149.01 o
  -3   5   9      304.49      350.89     98.95 o
  -1   5   9       12.33      -10.55     82.97 o
   1   5   9      397.36      541.03    104.31 o
   3   5   9      593.83      673.46    108.57 o
   5   5   9       31.29      127.81     82.52 o
   7   5   9      593.41      555.48    156.26 o
   9   5   9      703.16      829.91    174.77 o
  11   5   9      446.25      336.88    158.50 o
 -12   6   9     1150.58     1188.81    167.59 o
 -10   6   9     1091.17     1119.51    154.72 o
  -8   6   9     2061.01     1683.76    190.13 o
  -6   6   9     3716.67     3803.11    241.21 o
  -4   6   9     2838.59     2825.53    213.53 o
  -2   6   9     3056.31     3068.51    189.21 o
   0   6   9     6219.07     6230.54    224.44 o
   2   6   9     4149.09     4413.23    204.10 o
   4   6   9     1966.85     1927.63    188.20 o
   6   6   9     1977.35     2376.06    206.57 o
   8   6   9     1779.21     1913.35    237.32 o
  10   6   9      875.56      932.21    208.80 o
  -9   7   9        3.79       -8.45    132.50 o
  -7   7   9        0.66      -28.79    125.43 o
  -5   7   9       26.55       63.53    122.14 o
  -3   7   9       18.83       -4.09    115.98 o
  -1   7   9      207.63      282.03    126.21 o
   1   7   9       80.62       44.71     99.19 o
   3   7   9      132.74       19.03    120.10 o
   5   7   9      231.85      367.77    138.98 o
   7   7   9       19.55      117.42    172.63 o
 -18   0  10      987.19     1008.39    244.75 o
 -16   0  10      696.77      869.46    171.72 o
 -14   0  10     3018.76     3026.74    227.22 o
 -12   0  10     6328.50     6087.03    269.63 o
 -10   0  10    21337.88    20441.47    403.01 o
  -8   0  10    12509.03    12143.38    288.40 o
  -6   0  10     5154.63     5006.08    185.18 o
  -4   0  10    52443.33    50993.83   1028.48 o
  -2   0  10    32404.67    32307.11    485.05 o
   0   0  10       93.64       98.38     65.10 o
   2   0  10     5128.16     4335.02    145.47 o
   4   0  10    29714.91    28301.93    345.40 o
   6   0  10     9011.28     8116.06    346.01 o
   8   0  10     4783.45     5000.29    327.33 o
  10   0  10     2481.59     2327.12    283.28 o
  12   0  10     3314.05     3683.29    363.84 o
  14   0  10      432.53      472.19    228.31 o
  16   0  10      106.81     -123.02    191.21 o
 -19   1  10        9.55      -40.87    154.81 o
 -17   1  10       25.24       22.89    105.67 o
 -15   1  10        2.93      200.70    106.10 o
 -13   1  10      134.89      128.13     85.02 o
 -11   1  10      273.59      260.33     87.70 o
  -9   1  10        3.07       -3.45     68.04 o
  -7   1  10       55.05      119.30     63.34 o
  -5   1  10     1361.02     1576.03     90.59 o
  -3   1  10     2894.44     2768.84    100.08 o
  -1   1  10      513.71      499.81     59.03 o
   1   1  10      459.71      408.25     61.02 o
   3   1  10      107.14       39.77     51.09 o
   5   1  10      401.59      429.51     81.07 o
   7   1  10      318.62      257.42     82.21 o
   9   1  10      454.40      554.86     98.28 o
  11   1  10     1094.81      966.10    159.33 o
  13   1  10      584.89      500.04    153.76 o
  15   1  10      236.76      131.75    143.83 o
 -18   2  10     1112.74     1270.12    197.30 o
 -16   2  10     1178.71     1212.94    158.34 o
 -14   2  10     1002.73     1152.02    149.34 o
 -12   2  10     3294.49     3234.46    195.18 o
 -10   2  10     4647.52     4483.28    155.04 o
  -8   2  10     4636.46     4523.49    146.02 o
  -6   2  10     8446.52     8134.23    167.23 o
  -4   2  10    17203.21    17270.13    234.78 o
  -2   2  10    22236.81    24302.91    905.54 o
   0   2  10     8448.52     7816.45    159.07 o
   2   2  10     4874.63     5336.71    177.45 o
   4   2  10     6136.12     5786.70    143.27 o
   6   2  10     9224.94     9050.22    248.32 o
   8   2  10      723.44      873.72    118.66 o
  10   2  10     1864.11     1990.62    150.91 o
  12   2  10     1974.55     1784.51    200.01 o
  14   2  10     1150.81     1266.89    246.47 o
 -17   3  10        0.95       21.81    127.88 o
 -15   3  10        0.45      -27.82    105.20 o
 -13   3  10     1279.10     1288.44    159.00 o
 -11   3  10        9.80      -41.12     98.51 o
  -9   3  10      273.03      346.11    110.11 o
  -7   3  10       20.47       74.24     64.92 o
  -5   3  10      941.01      882.75     92.79 o
  -3   3  10      113.35      116.07     68.20 o
  -1   3  10       15.32      -21.16     63.18 o
   1   3  10     1269.58     1266.92    104.83 o
   3   3  10     2995.21     3320.22    139.41 o
   5   3  10      710.48      685.34     90.85 o
   7   3  10      653.52      649.23    115.23 o
   9   3  10      856.93     1011.06    130.38 o
  11   3  10      139.04      208.41    124.45 o
  13   3  10       61.81       42.25    177.36 o
  15   3  10       16.39       87.06    189.14 o
 -16   4  10        6.30       69.32    142.26 o
 -14   4  10        3.07       27.69    111.34 o
 -12   4  10        6.64        5.09    108.63 o
 -10   4  10        4.25       13.46    103.54 o
  -8   4  10      128.40      252.83    101.42 o
  -6   4  10        5.08       52.97     75.93 o
  -4   4  10        0.72       32.04     77.43 o
  -2   4  10      200.53      246.77     84.01 o
   0   4  10        8.20       87.41     77.80 o
   2   4  10        0.40      -27.14     72.34 o
   4   4  10       61.18      111.54     80.97 o
   6   4  10      460.82      463.27     92.12 o
   8   4  10       16.20       15.21    123.42 o
  10   4  10       11.09       -7.84    114.04 o
  12   4  10        2.88       -5.95    187.63 o
 -15   5  10       10.95      119.34    148.81 o
 -13   5  10        4.94        2.96    117.51 o
 -11   5  10       49.82       41.44    119.10 o
  -9   5  10       40.65       52.20     98.74 o
  -7   5  10        5.51      -30.85    101.20 o
  -5   5  10      857.92      961.42    140.32 o
  -3   5  10       22.52       -7.08     83.35 o
  -1   5  10     1131.76     1108.56    125.46 o
   1   5  10       78.25      151.31     86.53 o
   3   5  10       28.56       80.85     84.39 o
   5   5  10      309.15      314.58     96.27 o
   7   5  10      156.94      146.31    136.81 o
   9   5  10        6.95       13.24    133.85 o
  11   5  10       24.57     -136.70    136.70 o
 -12   6  10      763.19      722.78    163.32 o
 -10   6  10      335.28      318.51    135.72 o
  -8   6  10     1728.67     1735.53    191.60 o
  -6   6  10     3935.05     4303.55    245.53 o
  -4   6  10     2045.04     1839.21    184.48 o
  -2   6  10     2323.17     2428.90    170.66 o
   0   6  10     4440.01     4373.88    205.01 o
   2   6  10     2309.54     2462.16    177.50 o
   4   6  10      356.45      402.65    130.37 o
   6   6  10      990.79     1104.38    196.98 o
   8   6  10      733.50      747.91    191.89 o
  10   6  10      592.77      693.63    216.71 o
  -9   7  10        1.27      -65.52    126.57 o
  -7   7  10       37.00       70.40    127.91 o
  -5   7  10       74.74       -0.93    125.17 o
  -3   7  10       60.21      121.31    126.89 o
  -1   7  10      170.77      246.60    122.81 o
   1   7  10      215.14      220.55    108.16 o
   3   7  10       21.06       43.95    121.88 o
   5   7  10       14.48      -86.73    140.87 o
 -19   1  11        6.81      -18.07    125.48 o
 -17   1  11      130.07       37.41    106.99 o
 -15   1  11      176.62      122.58    108.55 o
 -13   1  11      506.53      579.37    101.87 o
 -11   1  11       42.01       44.42     81.29 o
  -9   1  11      704.54      627.78     90.32 o
  -7   1  11        4.31       59.56     61.33 o
  -5   1  11     2913.21     3264.83    110.29 o
  -3   1  11       59.60      159.27     50.29 o
  -1   1  11      260.45      245.68     54.08 o
   1   1  11      267.76      307.67     57.48 o
   3   1  11      142.48      130.33     56.87 o
   5   1  11     4271.22     3802.57    152.77 o
   7   1  11       27.43       -8.54     75.61 o
   9   1  11      121.59       75.56    116.39 o
  11   1  11       37.52       16.65    117.96 o
  13   1  11        6.72      107.21    129.71 o
  15   1  11       32.70       48.96    171.80 o
 -18   2  11     1028.38     1037.03    187.69 o
 -16   2  11      963.60     1143.50    152.82 o
 -14   2  11      831.49      835.12    139.83 o
 -12   2  11     3221.91     3053.97    189.38 o
 -10   2  11     1747.92     1752.17    123.08 o
  -8   2  11     1090.93     1157.46    102.11 o
  -6   2  11     6404.13     6507.87    158.02 o
  -4   2  11     8787.25     8660.45    169.11 o
  -2   2  11    12106.46    13271.63    467.90 o
   0   2  11     5028.24     4569.55    134.06 o
   2   2  11    13317.45    13897.85    584.52 o
   4   2  11     6577.46     6101.85    151.38 o
   6   2  11     4232.79     3912.10    172.44 o
   8   2  11       10.19        3.42     85.16 o
  10   2  11     1569.67     1744.33    186.30 o
  12   2  11      877.90      965.07    168.68 o
  14   2  11      261.48      313.33    212.42 o
 -17   3  11        0.79       46.67    133.44 o
 -15   3  11        3.53      111.02    112.25 o
 -13   3  11       40.98       77.99    108.09 o
 -11   3  11        1.82       11.06    102.33 o
  -9   3  11       58.28       41.26    101.01 o
  -7   3  11        3.87      -58.41     67.57 o
  -5   3  11       15.19        1.58     67.71 o
  -3   3  11      791.22      841.10     92.17 o
  -1   3  11      267.62      311.83     76.39 o
   1   3  11      203.95      152.06     74.14 o
   3   3  11       96.13      165.45     74.21 o
   5   3  11     2557.04     2397.38    130.26 o
   7   3  11     1605.47     1748.35    148.85 o
   9   3  11      622.16      608.75    119.15 o
  11   3  11      546.02      715.34    206.11 o
  13   3  11      573.49      493.46    218.85 o
 -16   4  11      630.17      589.05    153.61 o
 -14   4  11     1775.25     1842.96    190.42 o
 -12   4  11     1263.56     1165.21    160.57 o
 -10   4  11     3360.33     3305.77    210.31 o
  -8   4  11     5390.35     5382.08    225.95 o
  -6   4  11     4268.30     4166.30    165.55 o
  -4   4  11     4528.98     5053.06    244.80 o
  -2   4  11     2218.00     2193.15    144.45 o
   0   4  11     2769.04     2851.30    150.15 o
   2   4  11     4337.46     4116.87    158.85 o
   4   4  11     3036.00     3207.51    160.17 o
   6   4  11     2087.35     2110.54    141.74 o
   8   4  11     3180.63     3191.49    239.30 o
  10   4  11      770.19      623.01    158.16 o
  12   4  11      422.76      526.95    218.12 o
 -15   5  11       60.57       11.57    128.17 o
 -13   5  11       23.45     -107.32    108.65 o
 -11   5  11       73.95       65.35    119.26 o
  -9   5  11        4.31      -16.13    107.30 o
  -7   5  11      161.32      165.64    115.28 o
  -5   5  11      802.10      911.94    142.83 o
  -3   5  11       48.18       22.74     85.04 o
  -1   5  11       75.87       92.53     87.24 o
   1   5  11      620.60      875.55    118.28 o
   3   5  11      273.60      228.41     92.21 o
   5   5  11       36.85      138.65     84.89 o
   7   5  11      377.37      137.70    138.34 o
   9   5  11      353.67      297.56    152.75 o
  11   5  11      178.85      173.88    163.30 o
 -12   6  11      657.09      728.69    166.38 o
 -10   6  11      642.43      681.15    156.14 o
  -8   6  11     1888.16     1711.51    194.55 o
  -6   6  11     2767.87     2882.81    278.69 o
  -4   6  11     2012.74     1978.80    192.21 o
  -2   6  11     3150.68     3265.98    194.94 o
   0   6  11     4742.15     4450.76    205.53 o
   2   6  11     2419.96     2679.83    183.89 o
   4   6  11      984.62     1070.40    158.71 o
   6   6  11     1295.08     1175.72    198.66 o
   8   6  11      860.26      822.62    194.28 o
  -9   7  11       49.30      100.26    137.31 o
  -7   7  11       37.92       15.79    125.66 o
  -5   7  11        7.55      -32.01    114.94 o
  -3   7  11       75.14       49.89    118.72 o
  -1   7  11      293.54      353.98    131.19 o
   1   7  11      369.36      452.56    120.13 o
   3   7  11      502.11      660.58    148.59 o
   5   7  11      572.58      704.43    190.23 o
 -18   0  12      750.92      807.62    240.84 o
 -16   0  12      959.22     1000.57    179.23 o
 -14   0  12     1328.46     1466.01    189.70 o
 -12   0  12     6991.71     6815.31    307.13 o
 -10   0  12    12009.59    12690.97    334.27 o
  -8   0  12     8277.81     8461.64    255.94 o
  -6   0  12     3207.53     3249.05    158.40 o
  -4   0  12    20855.48    18896.77    464.44 o
  -2   0  12      120.93      205.12    109.84 o
   0   0  12     1091.88     1652.44    119.49 o
   2   0  12     2068.50     1570.63    116.90 o
   4   0  12    13609.61    13177.96    271.83 o
   6   0  12      757.43      593.28     93.98 o
   8   0  12     3442.18     3339.29    308.75 o
  10   0  12     1550.90     1445.88    252.47 o
  12   0  12     1863.99     2428.62    368.09 o
  14   0  12       91.56      147.34    203.28 o
 -19   1  12        7.36      161.62    132.22 o
 -17   1  12        1.89      -53.82    103.51 o
 -15   1  12       32.50       23.03    103.38 o
 -13   1  12       23.34       27.34     81.22 o
 -11   1  12       60.91      124.58     81.76 o
  -9   1  12      182.94      219.38     78.72 o
  -7   1  12      314.09      289.22     70.49 o
  -5   1  12     8637.20     8703.08    151.56 o
  -3   1  12     1771.11     1529.92     80.20 o
  -1   1  12       53.79       44.24     51.36 o
   1   1  12       38.06      -16.85     52.24 o
   3   1  12     2541.67     2232.35    108.75 o
   5   1  12      443.82      435.84     89.41 o
   7   1  12      928.82      969.21    113.43 o
   9   1  12      541.51      684.56    144.20 o
  11   1  12     2411.90     2383.52    218.54 o
  13   1  12      742.76      709.73    165.39 o
  15   1  12      237.64      246.09    199.04 o
 -18   2  12      668.58      772.52    175.82 o
 -16   2  12      724.97      723.70    141.07 o
 -14   2  12      642.61      713.76    136.18 o
 -12   2  12     2640.71     2683.37    186.59 o
 -10   2  12     1748.76     1616.73    125.08 o
  -8   2  12     1918.64     2082.24    124.63 o
  -6   2  12     1864.56     1755.74    109.92 o
  -4   2  12     4718.18     4435.85    135.64 o
  -2   2  12    10099.01    11080.21    457.88 o
   0   2  12     7247.72     7075.00    159.55 o
   2   2  12     6386.35     6700.70    219.68 o
   4   2  12     8172.48     7685.49    170.27 o
   6   2  12     4263.06     4326.71    193.79 o
   8   2  12      887.07      885.29    122.65 o
  10   2  12     1328.69     1310.16    177.62 o
  12   2  12     1842.26     2003.57    214.67 o
  14   2  12      365.93      464.57    202.97 o
 -17   3  12       11.60      -54.99    112.63 o
 -15   3  12      105.52       74.87    112.56 o
 -13   3  12     1686.78     1634.57    171.67 o
 -11   3  12       79.40       56.92    103.99 o
  -9   3  12       45.02      122.50    104.15 o
  -7   3  12      732.22      763.57     97.27 o
  -5   3  12      290.05      232.43     80.33 o
  -3   3  12       27.39       18.49     70.96 o
  -1   3  12      386.23      438.38    119.61 o
   1   3  12     3149.25     2942.85    138.17 o
   3   3  12     5108.75     5216.62    247.95 o
   5   3  12      647.10      696.54     94.59 o
   7   3  12      136.10      198.34     97.13 o
   9   3  12     1359.74     1307.47    146.91 o
  11   3  12      263.92      293.51    185.77 o
  13   3  12      119.12      187.63    198.29 o
 -16   4  12       78.26      237.41    134.10 o
 -14   4  12       10.26       27.91    118.06 o
 -12   4  12       52.77       45.04    113.93 o
 -10   4  12       33.26      101.34    111.10 o
  -8   4  12        8.78        1.49    101.52 o
  -6   4  12        1.47       61.26     81.43 o
  -4   4  12        2.24      -46.16     80.73 o
  -2   4  12      848.01     1003.22    115.46 o
   0   4  12       59.15      125.68     85.72 o
   2   4  12       15.81      -12.69     75.38 o
   4   4  12        0.08       -7.09     76.66 o
   6   4  12        9.33       18.91     91.47 o
   8   4  12       90.50       89.19     94.36 o
  10   4  12      195.15      113.22    130.33 o
  12   4  12        7.46      -42.52    184.58 o
 -15   5  12       44.47       30.97    126.85 o
 -13   5  12       23.20      166.30    128.11 o
 -11   5  12       48.19       52.45    119.81 o
  -9   5  12      476.29      570.10    133.76 o
  -7   5  12       85.74      130.95    111.80 o
  -5   5  12       81.40      127.81     87.60 o
  -3   5  12      395.97      395.54    103.25 o
  -1   5  12      650.68      579.58    109.33 o
   1   5  12       40.83      105.24     87.44 o
   3   5  12      230.92      265.34     97.48 o
   5   5  12     1189.77     1280.03    152.56 o
   7   5  12      422.30      535.08    160.81 o
   9   5  12      187.33      201.50    147.67 o
  11   5  12       17.75     -118.14    134.57 o
 -12   6  12      512.34      589.87    158.69 o
 -10   6  12      260.62      326.74    135.96 o
  -8   6  12     1036.67      964.49    164.81 o
  -6   6  12     1350.44     1581.44    181.67 o
  -4   6  12      102.39       87.81    117.91 o
  -2   6  12     1111.70     1273.98    141.94 o
   0   6  12     2346.07     2323.64    175.18 o
   2   6  12     1054.81     1218.11    144.18 o
   4   6  12      178.65      329.67    128.11 o
   6   6  12      455.27      623.56    173.21 o
   8   6  12      161.39       43.32    152.36 o
  -7   7  12      114.64      120.86    134.13 o
  -5   7  12       39.06      -57.70    120.70 o
  -3   7  12       15.81       12.82    115.64 o
  -1   7  12       72.77       56.20    121.61 o
   1   7  12      147.15      215.67    110.04 o
   3   7  12       45.93      118.42    123.54 o
   5   7  12      133.61      111.37    159.37 o
 -19   1  13        1.15       44.57    127.99 o
 -17   1  13       15.59       45.21    107.71 o
 -15   1  13      147.57      127.56    108.47 o
 -13   1  13      190.95      165.78     88.69 o
 -11   1  13      427.45      513.98     99.11 o
  -9   1  13     1210.59     1233.95    109.55 o
  -7   1  13       32.55       10.94     62.92 o
  -5   1  13     1033.34     1057.56     97.73 o
  -3   1  13     2363.31     2450.64    149.70 o
  -1   1  13      559.16      569.89     66.12 o
   1   1  13     2345.92     2428.24    109.11 o
   3   1  13     4828.85     4796.79    140.42 o
   5   1  13     4706.35     4330.34    146.23 o
   7   1  13      612.45      545.72    134.32 o
   9   1  13      402.44      303.40    128.77 o
  11   1  13      430.31      482.13    151.04 o
  13   1  13       77.23       63.13    131.19 o
  15   1  13      318.82      466.62    206.91 o
 -18   2  13      605.96      627.94    149.10 o
 -16   2  13      405.94      445.48    128.33 o
 -14   2  13      974.17     1019.72    147.17 o
 -12   2  13     2152.27     2259.70    176.99 o
 -10   2  13      796.57      908.90    107.53 o
  -8   2  13      493.70      535.92     89.69 o
  -6   2  13     4252.13     4296.83    142.98 o
  -4   2  13     4025.32     3954.05    135.12 o
  -2   2  13     9910.03    10643.48    427.41 o
   0   2  13     4411.47     3975.54    135.66 o
   2   2  13     5207.92     5591.07    264.23 o
   4   2  13     1944.74     2064.16    118.27 o
   6   2  13      270.97      375.21    103.38 o
   8   2  13      262.42      195.99     94.88 o
  10   2  13     1106.48     1157.44    175.89 o
  12   2  13      796.51      802.92    164.87 o
  14   2  13       47.14       47.74    187.07 o
 -17   3  13       96.46      149.73    126.26 o
 -15   3  13       16.52       -4.03    111.97 o
 -13   3  13       17.23       57.42    108.46 o
 -11   3  13      221.76      204.12    111.16 o
  -9   3  13      527.59      514.28     92.74 o
  -7   3  13      600.18      680.57     90.01 o
  -5   3  13     1206.75     1285.93    105.19 o
  -3   3  13     3391.42     3611.80    161.44 o
  -1   3  13     4293.47     4147.02    153.44 o
   1   3  13     3332.13     3209.89    145.68 o
   3   3  13     2476.28     2482.73    162.30 o
   5   3  13     1507.40     1484.14    117.40 o
   7   3  13      643.25      622.21    116.84 o
   9   3  13      121.11      294.76    108.37 o
  11   3  13      665.26      908.44    224.46 o
  13   3  13      498.02      447.66    210.05 o
 -16   4  13      590.96      515.06    150.68 o
 -14   4  13      721.14      972.25    160.39 o
 -12   4  13     1227.34     1287.16    166.74 o
 -10   4  13     3478.64     3434.45    215.34 o
  -8   4  13     5409.44     4968.71    219.35 o
  -6   4  13     3830.58     3841.28    171.79 o
  -4   4  13     5140.77     5968.67    282.20 o
  -2   4  13     2302.36     2315.42    151.01 o
   0   4  13     2536.40     2734.60    160.98 o
   2   4  13     1182.82     1196.90    113.67 o
   4   4  13      708.60      805.23    108.37 o
   6   4  13     1710.84     1938.32    168.67 o
   8   4  13     3054.51     3041.40    195.39 o
  10   4  13      988.19     1066.29    183.32 o
  12   4  13      767.86      811.26    242.15 o
 -13   5  13       11.29       16.99    120.55 o
 -11   5  13        2.33       24.85    114.70 o
  -9   5  13       51.43       69.26    112.19 o
  -7   5  13      578.48      519.46    130.76 o
  -5   5  13     1403.46     1529.23    138.77 o
  -3   5  13      313.98      406.92    104.08 o
  -1   5  13     1484.09     1435.59    139.80 o
   1   5  13     1960.28     1993.04    154.65 o
   3   5  13      388.83      313.43     99.31 o
   5   5  13      183.93      248.22    109.97 o
   7   5  13      739.81      864.77    175.23 o
   9   5  13      697.89      750.65    181.48 o
  11   5  13      529.50      534.72    229.37 o
 -12   6  13      519.04      497.23    154.69 o
 -10   6  13      621.88      703.82    158.02 o
  -8   6  13     1485.51     1517.83    183.59 o
  -6   6  13     1172.42     1213.93    170.23 o
  -4   6  13      690.23      670.56    144.91 o
  -2   6  13     2027.02     1988.68    167.57 o
   0   6  13     2253.83     2203.82    174.90 o
   2   6  13      953.45     1022.55    135.69 o
   4   6  13      827.30      688.24    141.57 o
   6   6  13     1205.88     1208.64    206.46 o
   8   6  13      709.90      708.49    195.45 o
  -7   7  13      215.62      275.78    148.09 o
  -5   7  13        6.06       14.35    124.45 o
  -3   7  13      216.82      179.46    132.81 o
  -1   7  13      142.28      140.27    123.54 o
   1   7  13      186.46      256.53    114.92 o
   3   7  13      356.48      283.03    138.53 o
 -18   0  14      670.31      657.14    241.50 o
 -16   0  14      978.44     1093.68    185.00 o
 -14   0  14     1101.58     1522.69    193.76 o
 -12   0  14     5065.84     5154.65    258.49 o
 -10   0  14     5914.79     6128.81    256.46 o
  -8   0  14     1105.84     1100.25    139.91 o
  -6   0  14     7964.99     7841.00    206.52 o
  -4   0  14    22340.84    20592.31    477.99 o
  -2   0  14     3986.22     3541.20    237.97 o
   0   0  14     1593.13     1939.91    132.44 o
   2   0  14    10001.37     8920.48    217.66 o
   4   0  14     7088.51     6866.79    227.88 o
   6   0  14     2355.62     2112.09    155.64 o
   8   0  14     1437.70     1416.00    248.52 o
  10   0  14     2806.27     2955.46    515.50 o
  12   0  14      741.35      434.06    208.56 o
  14   0  14      612.06      548.04    251.94 o
 -19   1  14       42.78       82.51    221.14 o
 -17   1  14      104.25      138.75    114.90 o
 -15   1  14       50.32      122.43    109.52 o
 -13   1  14      602.13      777.48    113.21 o
 -11   1  14     1114.76     1242.15    121.76 o
  -9   1  14      346.54      423.81     89.54 o
  -7   1  14     1763.04     1765.37    108.15 o
  -5   1  14     2864.93     2726.09    101.63 o
  -3   1  14     2790.10     2596.86    117.90 o
  -1   1  14     2238.90     2160.52     97.39 o
   1   1  14     5921.16     5793.92    228.23 o
   3   1  14     5070.40     4754.04    144.11 o
   5   1  14     3333.91     3176.33    120.43 o
   7   1  14     1766.21     1812.04    141.69 o
   9   1  14     2495.32     2590.77    215.75 o
  11   1  14     1370.69     1132.53    178.64 o
  13   1  14      685.09      657.49    167.87 o
 -18   2  14      566.67      520.47    145.68 o
 -16   2  14      526.86      748.69    145.09 o
 -14   2  14     1189.97     1218.44    154.74 o
 -12   2  14     1943.01     2217.02    175.62 o
 -10   2  14     1703.38     1736.36    131.55 o
  -8   2  14      707.23      844.10     99.44 o
  -6   2  14     3379.96     3339.17    137.81 o
  -4   2  14     4787.96     4581.66    144.69 o
  -2   2  14    13980.32    15284.85    796.92 o
   0   2  14     4700.19     4318.49    142.08 o
   2   2  14     7013.50     7337.45    201.08 o
   4   2  14     9137.63     8362.92    184.95 o
   6   2  14     2910.49     2851.77    173.93 o
   8   2  14      666.42      804.57    119.82 o
  10   2  14      768.67      719.99    157.86 o
  12   2  14      699.57      757.24    168.64 o
  14   2  14      175.68      140.99    186.34 o
 -17   3  14       18.48      -41.42    116.10 o
 -15   3  14      499.62      542.45    139.25 o
 -13   3  14      802.84      795.93    145.04 o
 -11   3  14      259.14      187.55    112.33 o
  -9   3  14      191.54      158.76     82.20 o
  -7   3  14     2271.81     2372.01    144.76 o
  -5   3  14      229.84      232.92     83.85 o
  -3   3  14      274.95      278.80     84.68 o
  -1   3  14       37.27       53.60     77.59 o
   1   3  14     4026.63     3701.68    156.74 o
   3   3  14     3218.97     3622.10    156.52 o
   5   3  14      149.21      121.15     75.85 o
   7   3  14     1315.12     1208.59    141.05 o
   9   3  14     1606.19     1630.18    162.59 o
  11   3  14      139.34      155.40    181.92 o
  13   3  14       11.39      -31.24    186.08 o
 -16   4  14        3.80       21.43    119.04 o
 -14   4  14        0.05       52.81    117.30 o
 -12   4  14        5.85      131.37    116.43 o
 -10   4  14       50.24       17.95    106.33 o
  -8   4  14       20.08        4.23    101.18 o
  -6   4  14        3.88        5.10     83.02 o
  -4   4  14        9.79       52.71     86.52 o
  -2   4  14       44.26      110.30     90.90 o
   0   4  14      233.31      223.35     92.02 o
   2   4  14      483.76      427.60     91.96 o
   4   4  14       10.06      -39.31     78.46 o
   6   4  14        3.81       -1.37     96.27 o
   8   4  14       87.03       33.00     98.04 o
  10   4  14       18.70      104.38    134.10 o
  12   4  14       30.31      138.48    199.52 o
 -13   5  14      103.56      112.18    127.12 o
 -11   5  14      496.25      577.98    144.91 o
  -9   5  14     1107.81     1163.69    160.84 o
  -7   5  14      139.58      107.68    114.77 o
  -5   5  14        3.82       88.17     91.45 o
  -3   5  14      754.76      970.19    125.59 o
  -1   5  14      377.22      520.69    107.99 o
   1   5  14      302.98      322.63    104.05 o
   3   5  14     1032.37     1014.81    127.04 o
   5   5  14     1806.14     1702.97    174.52 o
   7   5  14      997.11      803.49    177.09 o
   9   5  14      314.13      350.21    159.06 o
 -12   6  14      183.91      264.72    144.23 o
 -10   6  14      161.52      180.82    130.96 o
  -8   6  14      485.38      558.03    148.93 o
  -6   6  14      334.39      281.32    133.08 o
  -4   6  14       30.07      -15.46    113.01 o
  -2   6  14     1599.98     1724.46    159.92 o
   0   6  14     1803.91     1804.69    163.76 o
   2   6  14      522.95      546.52    119.06 o
   4   6  14      312.27      312.34    155.32 o
   6   6  14      364.27      481.36    171.37 o
   8   6  14      138.84      258.06    169.76 o
  -7   7  14      125.66      202.55    139.90 o
  -5   7  14       34.51       30.19    127.91 o
  -3   7  14      154.71      161.27    135.63 o
  -1   7  14      503.30      396.19    139.62 o
   1   7  14      481.53      368.81    124.46 o
   3   7  14      203.16      179.21    164.62 o
 -17   1  15       13.08       91.54    111.56 o
 -15   1  15       93.30      -26.84    106.66 o
 -13   1  15       57.70       48.09     86.86 o
 -11   1  15     1296.27     1458.44    127.79 o
  -9   1  15     1873.34     1953.77    129.19 o
  -7   1  15     1220.51     1308.09     99.05 o
  -5   1  15     1265.57     1363.37    133.62 o
  -3   1  15     7904.14     7716.56    166.75 o
  -1   1  15      454.04      576.20     82.74 o
   1   1  15      462.89      424.67     75.65 o
   3   1  15     4686.89     4632.25    149.10 o
   5   1  15     2299.98     2209.27    116.30 o
   7   1  15     2982.16     2767.84    161.75 o
   9   1  15     1200.88     1338.57    175.78 o
  11   1  15     1312.32     1466.61    194.62 o
  13   1  15      260.30      323.56    149.72 o
 -18   2  15      390.63      425.22    141.76 o
 -16   2  15      343.12      303.73    124.18 o
 -14   2  15     2285.87     2415.11    192.66 o
 -12   2  15     2325.65     2374.11    182.39 o
 -10   2  15     1682.92     1786.24    132.60 o
  -8   2  15     1924.57     2113.67    131.52 o
  -6   2  15     5065.56     4820.02    153.74 o
  -4   2  15     2017.64     2105.12    118.89 o
  -2   2  15     1459.45     1495.38    105.27 o
   0   2  15     1737.08     1663.04    106.53 o
   2   2  15     4697.09     4960.43    167.86 o
   4   2  15     6981.03     6482.43    173.80 o
   6   2  15     1046.32     1084.83    129.14 o
   8   2  15     1873.98     1968.52    160.77 o
  10   2  15      790.87      883.86    166.95 o
  12   2  15      194.97      190.11    137.02 o
 -17   3  15      120.01       76.94    127.13 o
 -15   3  15       50.86      175.49    119.83 o
 -13   3  15      168.34       86.88    116.93 o
 -11   3  15      736.11      760.02    135.32 o
  -9   3  15      913.14     1054.86    114.88 o
  -7   3  15     1369.09     1397.06    122.69 o
  -5   3  15     3485.84     3544.26    159.78 o
  -3   3  15     4519.19     4571.01    193.69 o
  -1   3  15     2963.49     2712.66    145.45 o
   1   3  15      198.23      246.36     89.88 o
   3   3  15      541.17      542.58     97.44 o
   5   3  15      790.10      909.05    130.66 o
   7   3  15      641.87      784.30    133.81 o
   9   3  15      439.40      510.62    124.80 o
  11   3  15      717.36      591.33    212.55 o
  13   3  15      427.78      389.25    229.26 o
 -16   4  15     1027.58     1137.31    178.90 o
 -14   4  15      789.32      901.94    162.36 o
 -12   4  15     2076.02     1975.59    193.66 o
 -10   4  15     4096.34     3821.31    199.95 o
  -8   4  15     5943.94     5421.70    227.08 o
  -6   4  15     6509.64     6343.54    189.56 o
  -4   4  15     7170.28     7631.60    304.74 o
  -2   4  15     3036.00     3100.33    171.02 o
   0   4  15     3687.04     3617.38    168.68 o
   2   4  15     2953.73     3210.77    155.97 o
   4   4  15     2575.15     2922.94    157.96 o
   6   4  15     4275.87     4384.51    221.11 o
   8   4  15     2678.86     2562.20    199.20 o
  10   4  15     1279.35     1275.24    252.25 o
 -13   5  15      162.02      179.45    120.00 o
 -11   5  15       58.30       39.46    118.42 o
  -9   5  15      400.03      366.32    131.13 o
  -7   5  15     1381.10     1246.15    148.30 o
  -5   5  15     1738.59     1739.78    151.55 o
  -3   5  15     1306.15     1370.35    139.93 o
  -1   5  15     2985.95     2636.34    175.11 o
   1   5  15     2198.93     2269.63    166.18 o
   3   5  15      784.99      623.82    113.75 o
   5   5  15     1226.02     1517.49    168.47 o
   7   5  15     1486.41     1661.70    217.84 o
   9   5  15      917.97      962.85    195.07 o
 -10   6  15      525.08      418.66    149.38 o
  -8   6  15      894.95      951.70    152.26 o
  -6   6  15      494.12      288.07    134.42 o
  -4   6  15      425.28      465.80    137.83 o
  -2   6  15     1500.41     1558.96    157.92 o
   0   6  15     1474.45     1565.39    156.92 o
   2   6  15      726.43      809.29    133.39 o
   4   6  15     1030.14     1139.14    197.74 o
   6   6  15      750.10      911.65    188.49 o
  -7   7  15      125.44      319.97    151.93 o
  -5   7  15        8.92      120.21    132.88 o
  -3   7  15       81.03      104.22    130.56 o
  -1   7  15       13.09      105.99    126.05 o
   1   7  15       32.79       15.53    107.14 o
 -18   0  16      566.94      470.92    218.85 o
 -16   0  16      700.08      696.83    170.27 o
 -14   0  16      713.12      519.56    155.69 o
 -12   0  16     4134.78     4148.10    240.72 o
 -10   0  16     4752.08     4861.47    239.40 o
  -8   0  16     6742.91     6999.92    231.17 o
  -6   0  16    28523.88    26192.13    589.31 o
  -4   0  16    37603.62    35302.76    657.46 o
  -2   0  16     7505.80     6951.50    319.93 o
   0   0  16     9392.31    10098.60    238.71 o
   2   0  16    15275.84    14499.79    315.55 o
   4   0  16     3015.63     2692.61    183.96 o
   6   0  16     2897.88     3436.95    321.72 o
   8   0  16     2401.41     2488.86    299.07 o
  10   0  16     5761.71     5291.23    383.15 o
  12   0  16     2430.47     2290.56    329.24 o
  14   0  16      891.92      836.23    271.19 o
 -17   1  16      189.18      158.25    117.67 o
 -15   1  16      180.54      143.71    111.75 o
 -13   1  16      556.86      528.32    105.57 o
 -11   1  16      199.37      271.31     91.73 o
  -9   1  16       11.04       64.40     77.59 o
  -7   1  16     1529.94     1420.39     99.74 o
  -5   1  16     5408.73     5219.43    155.51 o
  -3   1  16     3326.61     3371.34    129.08 o
  -1   1  16     5411.46     5337.48    207.66 o
   1   1  16     7213.14     7573.23    265.22 o
   3   1  16     5433.67     4923.57    156.82 o
   5   1  16     1927.97     1869.03    117.38 o
   7   1  16      268.06      223.08    120.62 o
   9   1  16     1032.60     1074.46    168.78 o
  11   1  16      640.03      518.79    152.09 o
  13   1  16      419.51      551.94    165.89 o
 -18   2  16      527.80      530.01    146.05 o
 -16   2  16      427.22      517.61    135.58 o
 -14   2  16     1813.96     1800.25    175.62 o
 -12   2  16     1959.14     2067.91    171.82 o
 -10   2  16     2946.03     2986.11    151.74 o
  -8   2  16     2500.11     2426.65    135.96 o
  -6   2  16     4025.57     4058.01    148.29 o
  -4   2  16     5352.25     5332.77    155.14 o
  -2   2  16     5237.92     5709.39    262.94 o
   0   2  16     4031.65     3964.77    147.21 o
   2   2  16     4164.61     4585.72    245.63 o
   4   2  16     5504.17     5102.99    164.49 o
   6   2  16      350.80      321.89    102.59 o
   8   2  16      378.31      447.23    138.96 o
  10   2  16      624.57      647.39    156.55 o
  12   2  16      212.05      292.89    149.83 o
 -17   3  16       31.09        5.91    124.96 o
 -15   3  16      581.17      720.01    148.60 o
 -13   3  16      124.50      121.44    114.37 o
 -11   3  16      311.45      310.89    119.10 o
  -9   3  16      871.57      933.26    114.88 o
  -7   3  16     2658.81     2683.66    157.29 o
  -5   3  16      626.74      685.29    103.87 o
  -3   3  16        2.77       74.35     75.76 o
  -1   3  16       84.72      108.19     83.59 o
   1   3  16     1612.44     1588.41    128.74 o
   3   3  16     1497.82     1731.62    130.75 o
   5   3  16       30.10      -47.11     90.92 o
   7   3  16     1917.63     1888.17    168.32 o
   9   3  16     1155.60     1044.45    175.83 o
  11   3  16       28.52      111.52    182.92 o
 -16   4  16       16.76      104.28    132.58 o
 -14   4  16        0.34       58.38    121.30 o
 -12   4  16        2.75       38.77    116.42 o
 -10   4  16       17.06      126.50    113.74 o
  -8   4  16      146.51       97.29    109.00 o
  -6   4  16      382.78      382.95    100.43 o
  -4   4  16       19.88       56.13     89.01 o
  -2   4  16        0.05       64.14     87.25 o
   0   4  16       51.53       43.87     86.08 o
   2   4  16        0.47      -21.43     80.46 o
   4   4  16      380.51      382.01    118.97 o
   6   4  16       73.97        9.47    105.24 o
   8   4  16       21.17       92.39    104.42 o
  10   4  16       14.95     -105.92    171.73 o
 -13   5  16       18.67       40.26    121.33 o
 -11   5  16      302.46      347.88    135.98 o
  -9   5  16      397.02      353.48    132.32 o
  -7   5  16       16.09      -19.33    102.47 o
  -5   5  16      137.94      133.38     97.41 o
  -3   5  16     1092.49     1063.75    133.51 o
  -1   5  16      225.82      223.46    101.57 o
   1   5  16      116.52       65.74     92.47 o
   3   5  16      885.87      837.10    122.08 o
   5   5  16      618.91      694.06    140.96 o
   7   5  16      477.35      488.59    165.57 o
   9   5  16       53.47      -35.39    146.76 o
 -10   6  16      441.82      450.90    150.95 o
  -8   6  16     1025.07     1071.54    170.77 o
  -6   6  16      377.61      311.34    135.22 o
  -4   6  16      295.96      422.15    136.14 o
  -2   6  16     1629.97     1562.06    159.76 o
   0   6  16     1441.80     1452.88    156.78 o
   2   6  16      479.69      554.99    123.92 o
   4   6  16      838.33      995.76    190.12 o
   6   6  16      472.00      427.32    169.34 o
  -5   7  16      110.94     -107.70    126.51 o
  -3   7  16      318.52      308.16    143.83 o
  -1   7  16      584.84      347.46    143.90 o
   1   7  16      289.91      327.79    141.14 o
 -17   1  17       10.01       60.11    114.76 o
 -15   1  17      156.32      188.24    113.39 o
 -13   1  17       81.18       13.28     85.49 o
 -11   1  17     2038.33     2188.72    141.29 o
  -9   1  17     1877.06     1718.14    121.86 o
  -7   1  17      851.28      913.88     83.46 o
  -5   1  17     1515.93     1484.59    156.54 o
  -3   1  17      626.37      554.09    115.80 o
  -1   1  17       30.08       90.71     58.42 o
   1   1  17      426.71      434.41     82.62 o
   3   1  17     4970.99     4586.65    156.73 o
   5   1  17     1117.13     1218.93    130.86 o
   7   1  17     1632.44     1634.48    183.49 o
   9   1  17      823.93      722.14    155.20 o
  11   1  17      297.96      316.71    146.67 o
  13   1  17      166.36      259.55    147.18 o
 -18   2  17      342.75      448.07    159.60 o
 -16   2  17      427.43      477.50    137.39 o
 -14   2  17     2722.92     2710.67    201.30 o
 -12   2  17     1433.94     1418.79    169.60 o
 -10   2  17     1235.93     1274.82    120.51 o
  -8   2  17     1435.06     1690.71    124.31 o
  -6   2  17     1322.57     1327.84    108.76 o
  -4   2  17     1128.28     1223.13    104.21 o
  -2   2  17     2820.57     2958.43    157.13 o
   0   2  17     7740.62     7672.52    187.11 o
   2   2  17     7198.96     7493.76    283.89 o
   4   2  17     3797.24     3619.74    139.27 o
   6   2  17      330.42      388.05    107.19 o
   8   2  17      818.76      987.73    164.27 o
  10   2  17      380.62      413.10    148.37 o
  12   2  17        4.78       -7.28    134.33 o
 -17   3  17       56.38      -63.02    133.37 o
 -15   3  17       71.09      124.53    119.95 o
 -13   3  17      190.13      270.00    122.74 o
 -11   3  17      449.16      381.19    123.12 o
  -9   3  17      219.34      246.47     91.65 o
  -7   3  17      187.99      155.46     87.80 o
  -5   3  17      122.47      214.41     89.86 o
  -3   3  17       71.56       59.04     84.25 o
  -1   3  17       59.54      -12.21     83.21 o
   1   3  17      607.50      582.83    102.74 o
   3   3  17     1483.92     1743.97    132.93 o
   5   3  17     1632.79     1428.05    151.46 o
   7   3  17      319.28      437.47    120.65 o
   9   3  17      501.04      490.86    153.99 o
  11   3  17      391.71      373.52    201.31 o
 -14   4  17      777.05      835.75    159.82 o
 -12   4  17     1940.12     1913.45    189.50 o
 -10   4  17     3434.92     3476.31    218.94 o
  -8   4  17     3746.41     3462.09    210.64 o
  -6   4  17     6336.81     6251.94    203.48 o
  -4   4  17     6601.34     7119.09    305.89 o
  -2   4  17     8041.75     7792.19    222.90 o
   0   4  17     7501.93     7129.12    215.46 o
   2   4  17     4816.40     4294.13    180.76 o
   4   4  17     1822.95     2103.48    179.81 o
   6   4  17     3446.24     3396.73    210.60 o
   8   4  17     1115.41     1281.31    160.46 o
  10   4  17      980.65     1097.06    250.56 o
 -13   5  17      272.82      250.87    139.76 o
 -11   5  17      195.27      232.34    129.62 o
  -9   5  17      516.96      482.49    137.07 o
  -7   5  17     1384.66     1174.47    162.39 o
  -5   5  17      584.42      566.02    119.43 o
  -3   5  17     1034.31      888.09    128.76 o
  -1   5  17     2567.04     2455.89    175.24 o
   1   5  17     2118.88     2044.74    162.03 o
   3   5  17      735.57      773.51    122.76 o
   5   5  17     1331.85     1513.75    176.52 o
   7   5  17      714.99      659.84    176.66 o
 -10   6  17      610.49      585.30    159.89 o
  -8   6  17      672.55      683.47    156.90 o
  -6   6  17      247.25      370.12    141.41 o
  -4   6  17      428.34      365.76    134.75 o
  -2   6  17     1028.59      935.34    142.37 o
   0   6  17      592.83      727.14    132.60 o
   2   6  17      310.86      372.51    117.15 o
   4   6  17      626.86      840.34    188.85 o
   6   6  17      569.67      668.55    203.42 o
  -3   7  17       54.94       12.21    134.13 o
  -1   7  17        5.11      -81.38    116.36 o
 -18   0  18      530.20      758.38    350.77 o
 -16   0  18      875.87      708.72    210.15 o
 -14   0  18     1525.05     1938.66    215.70 o
 -12   0  18     6184.04     6068.97    274.17 o
 -10   0  18     4140.04     4288.92    222.71 o
  -8   0  18     7006.71     6587.99    626.06 o
  -6   0  18    21254.60    20609.58    562.92 o
  -4   0  18    16699.15    14959.30    473.35 o
  -2   0  18     5887.82     5844.84    321.74 o
   0   0  18     7949.13     8733.75    236.90 o
   2   0  18    10648.66    10082.33    287.99 o
   4   0  18     3735.53     3275.55    208.32 o
   6   0  18     5302.76     5265.57    350.81 o
   8   0  18     4387.16     5058.27    366.67 o
  10   0  18     3157.70     3035.41    505.73 o
  12   0  18     1721.06     1695.61    310.78 o
 -17   1  18       48.42      -12.50    140.02 o
 -15   1  18       51.62       38.21    120.82 o
 -13   1  18      410.35      424.80    103.74 o
 -11   1  18       87.18      224.78     88.32 o
  -9   1  18      431.42      454.91     89.14 o
  -7   1  18     1652.75     1799.91    129.89 o
  -5   1  18     2660.92     2710.35    197.05 o
  -3   1  18      823.74      699.93    126.48 o
  -1   1  18     2336.18     2726.21    109.56 o
   1   1  18     2035.95     2077.46    123.21 o
   3   1  18      476.61      579.76     93.91 o
   5   1  18      184.82       65.91     88.88 o
   7   1  18      380.73      476.16    141.01 o
   9   1  18     1407.27     1549.96    196.20 o
  11   1  18      920.09      829.29    175.36 o
  13   1  18      174.83      278.68    153.87 o
 -16   2  18      345.52      479.49    158.04 o
 -14   2  18     1561.00     1534.90    175.44 o
 -12   2  18     1926.65     2070.29    148.60 o
 -10   2  18     1410.85     1396.00    124.02 o
  -8   2  18     1606.29     1822.90    127.03 o
  -6   2  18      494.95      477.10     88.87 o
  -4   2  18     2611.71     2581.52    130.64 o
  -2   2  18      130.00      123.02     76.66 o
   0   2  18      218.19      321.00     86.57 o
   2   2  18      763.35      846.76    105.91 o
   4   2  18     1884.60     1783.34    126.13 o
   6   2  18      201.99      171.10     96.20 o
   8   2  18      302.97      425.59    141.85 o
  10   2  18      327.87      374.36    149.02 o
  12   2  18       10.72        0.38    137.81 o
 -15   3  18      243.21       84.78    137.29 o
 -13   3  18       12.69      -77.44    108.30 o
 -11   3  18       94.92       24.92    106.44 o
  -9   3  18     1260.79     1063.47    118.33 o
  -7   3  18      593.18      569.00    103.00 o
  -5   3  18      637.50      566.09    103.12 o
  -3   3  18       44.56      103.75     87.43 o
  -1   3  18      536.38      572.74     95.80 o
   1   3  18      603.26      636.94    103.63 o
   3   3  18       68.02      -18.60     80.13 o
   5   3  18        1.55      -32.74     97.43 o
   7   3  18     1338.61     1314.49    154.75 o
   9   3  18      452.08      431.44    153.12 o
  11   3  18        3.15       27.76    184.70 o
 -14   4  18        0.04     -127.02    127.02 o
 -12   4  18       14.08       46.86    115.27 o
 -10   4  18        0.10      114.85    113.05 o
  -8   4  18        0.32       36.17    107.43 o
  -6   4  18        0.02       69.57     88.90 o
  -4   4  18      682.51      715.63    108.38 o
  -2   4  18      263.15      326.77    100.64 o
   0   4  18       31.17       27.35     88.37 o
   2   4  18      247.43      155.10     91.66 o
   4   4  18      520.79      416.59    122.90 o
   6   4  18       13.02       93.50    110.10 o
   8   4  18        0.32       21.59    107.37 o
  10   4  18       69.11      308.54    207.11 o
 -13   5  18       15.00       -2.79    138.44 o
 -11   5  18      198.66      310.98    134.93 o
  -9   5  18      210.38        6.18    121.10 o
  -7   5  18       27.58       17.33    116.16 o
  -5   5  18      306.42      333.98    110.32 o
  -3   5  18      221.48      282.49    108.98 o
  -1   5  18       30.85       22.31     96.52 o
   1   5  18       61.27        2.62     90.55 o
   3   5  18       47.39       71.18    107.21 o
   5   5  18       33.94       58.82    111.52 o
   7   5  18      110.60      125.97    146.69 o
 -10   6  18      899.71      852.36    173.70 o
  -8   6  18     1032.17      977.49    176.41 o
  -6   6  18      112.84       34.92    126.01 o
  -4   6  18      346.38      236.53    131.91 o
  -2   6  18      974.80      804.66    137.38 o
   0   6  18      635.57      481.26    125.64 o
   2   6  18      354.57      434.47    138.40 o
   4   6  18     1051.49      960.12    193.96 o
 -17   1  19        5.20       17.99    141.73 o
 -15   1  19       30.56      -36.38    137.19 o
 -13   1  19       44.20       17.29    106.42 o
 -11   1  19      417.49      527.87    113.56 o
  -9   1  19      361.68      301.19    123.25 o
  -7   1  19        2.65      -13.17    105.45 o
  -5   1  19     2498.95     2292.24    190.12 o
  -3   1  19      213.21      215.52    111.83 o
  -1   1  19       29.43       21.18     69.46 o
   1   1  19      111.27      195.42     80.46 o
   3   1  19      236.73      144.73     77.80 o
   5   1  19        5.86       27.66     88.66 o
   7   1  19       59.50       79.71    119.45 o
   9   1  19      187.32      176.63    137.75 o
  11   1  19       29.42       13.04    131.06 o
 -16   2  19      279.05      231.96    166.06 o
 -14   2  19      958.32      754.67    192.38 o
 -12   2  19      470.92      585.97    122.34 o
 -10   2  19      384.17      495.76    114.99 o
  -8   2  19     2502.51     2723.26    175.67 o
  -6   2  19     1127.47     1069.69    127.82 o
  -4   2  19     2168.26     2265.77    126.45 o
  -2   2  19      363.82      473.79     88.90 o
   0   2  19      855.86      938.14    106.60 o
   2   2  19      571.86      453.61     95.11 o
   4   2  19      289.96      339.51    105.94 o
   6   2  19      151.50      190.14    102.69 o
   8   2  19      647.47      693.79    161.86 o
  10   2  19      207.13      197.05    138.16 o
  12   2  19        2.13       86.14    308.15 o
 -15   3  19       32.83      -35.35    152.03 o
 -13   3  19      120.68      139.01    136.95 o
 -11   3  19       22.23      -47.42    122.20 o
  -9   3  19        4.75       63.65     85.31 o
  -7   3  19        6.48       50.13     85.76 o
  -5   3  19      384.46      489.06     99.57 o
  -3   3  19     1358.02     1515.34    128.69 o
  -1   3  19     1962.06     1955.67    139.41 o
   1   3  19     1613.15     1471.41    111.30 o
   3   3  19     1716.93     1920.58    139.44 o
   5   3  19      918.26      915.43    138.69 o
   7   3  19      454.80      488.47    123.77 o
   9   3  19      482.80      411.56    154.33 o
  11   3  19      525.61      844.56    240.59 o
 -14   4  19      422.59      595.77    173.50 o
 -12   4  19     1072.01     1177.29    194.55 o
 -10   4  19     1565.14     1613.28    208.31 o
  -8   4  19     2291.68     1935.70    178.23 o
  -6   4  19     5737.55     5976.63    211.75 o
  -4   4  19     5510.54     5652.19    293.62 o
  -2   4  19     5460.50     5028.09    193.89 o
   0   4  19     3286.48     3116.60    175.63 o
   2   4  19     1300.72     1388.56    135.30 o
   4   4  19      930.66      876.29    143.27 o
   6   4  19     1146.53     1421.14    149.80 o
   8   4  19      320.76      295.02    152.79 o
 -13   5  19      227.49      405.87    171.51 o
 -11   5  19      164.24      -61.71    142.98 o
  -9   5  19      316.53      432.49    140.26 o
  -7   5  19      457.70      334.20    128.81 o
  -5   5  19      158.39      260.95    101.56 o
  -3   5  19     1009.18      886.75    132.73 o
  -1   5  19     1744.54     1835.56    162.00 o
   1   5  19      822.83      863.28    129.27 o
   3   5  19      470.57      573.49    137.18 o
   5   5  19      995.63     1010.59    148.83 o
   7   5  19      350.83      444.43    167.77 o
 -10   6  19      451.50       79.03    347.22 o
  -8   6  19      381.77      461.51    170.49 o
  -6   6  19       96.27       94.79    113.68 o
  -4   6  19      325.62      226.46    131.02 o
  -2   6  19      401.45      219.50    118.16 o
   0   6  19      158.18      165.68    112.46 o
   2   6  19      278.94      354.35    137.67 o
   4   6  19      422.27      369.49    163.56 o
 -18   0  20      909.17      699.77    368.53 o
 -16   0  20     1065.79     1013.08    232.18 o
 -14   0  20     2087.34     2249.64    300.86 o
 -12   0  20     2258.87     1937.30    279.80 o
 -10   0  20     1083.52     1483.53    247.65 o
  -8   0  20     1988.40     1723.35    260.44 o
  -6   0  20    12661.21    13003.89    491.01 o
  -4   0  20     3245.76     3220.83    294.33 o
  -2   0  20     6134.52     6198.14    354.25 o
   0   0  20     9785.11     9771.94    259.49 o
   2   0  20     9018.00     8696.84    282.88 o
   4   0  20     1678.75     1638.68    176.65 o
   6   0  20      736.68      781.19    266.41 o
   8   0  20      685.15      659.99    222.15 o
  10   0  20      563.89      499.70    225.84 o
  12   0  20      410.46      371.38    230.14 o
 -17   1  20       61.07       10.71    150.95 o
 -15   1  20      427.00      298.68    162.34 o
 -13   1  20      853.39      683.17    169.70 o
 -11   1  20      435.95      378.67    130.00 o
  -9   1  20      409.17      310.59    123.95 o
  -7   1  20     2095.96     2025.85    191.98 o
  -5   1  20      480.86      533.88    134.63 o
  -3   1  20      799.81      937.97    145.47 o
  -1   1  20      517.55      578.60     78.34 o
   1   1  20     3396.00     3352.84    148.27 o
   3   1  20     2301.68     2310.89    133.72 o
   5   1  20     2222.75     2231.48    166.76 o
   7   1  20     1440.01     1670.69    193.17 o
   9   1  20     1284.31     1342.05    190.77 o
  11   1  20      455.73      479.48    163.83 o
 -16   2  20      201.95      101.68    161.29 o
 -14   2  20      506.60      344.96    171.94 o
 -12   2  20      518.77      602.70    143.13 o
 -10   2  20      222.03      216.06    118.94 o
  -8   2  20      279.58      479.54    135.50 o
  -6   2  20       57.11       96.12    108.78 o
  -4   2  20       50.48       18.72     90.57 o
  -2   2  20       45.97       97.58     77.19 o
   0   2  20        7.72       38.42     79.25 o
   2   2  20     1971.90     2081.95    138.80 o
   4   2  20      356.29      361.81    109.79 o
   6   2  20       77.63       44.07     97.56 o
   8   2  20      131.12      138.01    134.72 o
  10   2  20      202.50      229.12    147.83 o
 -15   3  20       15.57       49.18    168.83 o
 -13   3  20        7.79       70.58    153.31 o
 -11   3  20       10.39       73.04    151.41 o
  -9   3  20      802.40      665.16    125.71 o
  -7   3  20      474.44      466.24    115.96 o
  -5   3  20      479.76      364.99    110.92 o
  -3   3  20        1.89      -32.34     81.74 o
  -1   3  20       55.06       38.88     84.16 o
   1   3  20      164.20      211.75     81.32 o
   3   3  20      216.88      240.49     96.19 o
   5   3  20       41.29      100.20     91.25 o
   7   3  20      665.84      663.77    158.50 o
   9   3  20      182.86      168.52    142.85 o
 -14   4  20       18.29       51.99    162.90 o
 -12   4  20      199.92      342.93    177.40 o
 -10   4  20      174.17      144.06    141.56 o
  -8   4  20      128.26       87.93    132.00 o
  -6   4  20      239.81      215.31    113.37 o
  -4   4  20      451.73      574.27    112.08 o
  -2   4  20       74.88      130.68     88.89 o
   0   4  20        0.36       35.46     90.85 o
   2   4  20      271.54      255.74     99.41 o
   4   4  20      292.82      200.39    115.96 o
   6   4  20       15.36       -4.80     95.75 o
   8   4  20       45.67      125.29    138.71 o
 -11   5  20      144.54      174.37    152.19 o
  -9   5  20       41.40      -25.11    133.03 o
  -7   5  20        4.88       36.28    131.79 o
  -5   5  20      225.70      309.48    112.19 o
  -3   5  20        5.12      -94.53     94.53 o
  -1   5  20      114.28      126.22    103.83 o
   1   5  20       15.11      -61.39     90.47 o
   3   5  20       45.66      135.90    117.30 o
   5   5  20      136.68      118.59    107.60 o
  -8   6  20      485.60      717.19    186.69 o
  -6   6  20       17.90     -127.59    127.59 o
  -4   6  20      299.46      434.02    145.01 o
  -2   6  20      424.42      429.02    126.20 o
   0   6  20      227.34      310.07    121.20 o
   2   6  20      407.07      516.22    144.80 o
 -17   1  21        8.25     -107.27    141.73 o
 -15   1  21       68.34     -111.80    142.93 o
 -13   1  21        1.45       76.96    117.88 o
 -11   1  21       21.94       11.27    113.43 o
  -9   1  21      115.73       46.49    114.78 o
  -7   1  21      177.50      173.46    118.35 o
  -5   1  21     1601.20     1517.12    175.07 o
  -3   1  21       28.04       -2.94    107.69 o
  -1   1  21      594.38      741.13    140.65 o
   1   1  21        4.19      144.84     78.79 o
   3   1  21      178.30      182.05     82.93 o
   5   1  21       22.15       25.85    111.59 o
   7   1  21       16.24      -71.34    119.53 o
   9   1  21      123.95      337.16    144.16 o
  11   1  21      104.07       41.08    142.28 o
 -16   2  21      306.64      298.75    176.62 o
 -14   2  21      430.70      471.24    183.16 o
 -12   2  21      577.17      544.41    143.32 o
 -10   2  21      970.28     1016.22    159.89 o
  -8   2  21     1896.26     1976.92    194.40 o
  -6   2  21      125.75       91.15    111.18 o
  -4   2  21        6.33       -7.01    107.45 o
  -2   2  21       12.66       20.27     89.00 o
   0   2  21      187.42      338.02     87.98 o
   2   2  21      803.54      753.68    107.38 o
   4   2  21      116.47      251.94     94.27 o
   6   2  21      582.21      612.96    148.12 o
   8   2  21      701.98      931.00    170.48 o
  10   2  21       85.91       40.65    139.04 o
 -15   3  21      113.34       49.60    166.25 o
 -13   3  21      348.97      371.64    179.84 o
 -11   3  21      467.59      525.21    190.38 o
  -9   3  21     1073.71     1269.49    175.95 o
  -7   3  21     2265.60     2331.07    209.30 o
  -5   3  21     3030.29     2866.99    185.31 o
  -3   3  21     2681.25     2768.04    185.00 o
  -1   3  21     2118.26     2059.57    144.57 o
   1   3  21     2435.42     2303.35    152.51 o
   3   3  21     2847.16     2924.86    196.25 o
   5   3  21     1563.55     1514.96    149.68 o
   7   3  21     1199.67     1207.35    188.65 o
   9   3  21     1251.76     1487.93    205.51 o
 -14   4  21      432.53      488.85    200.43 o
 -12   4  21      876.32      771.38    225.50 o
 -10   4  21     1000.97      907.33    208.94 o
  -8   4  21     1233.91      995.66    204.92 o
  -6   4  21     2075.49     2390.75    191.37 o
  -4   4  21     1363.22     1282.74    150.76 o
  -2   4  21     2162.32     2230.93    179.83 o
   0   4  21     1693.77     1536.52    133.64 o
   2   4  21      464.03      567.15    129.71 o
   4   4  21      766.86      836.21    149.20 o
   6   4  21      437.28      473.28    131.82 o
   8   4  21      255.57      229.95    155.20 o
 -11   5  21      176.64      301.73    187.30 o
  -9   5  21      421.56      399.52    181.49 o
  -7   5  21      405.64      497.47    158.68 o
  -5   5  21      174.42      223.29    120.80 o
  -3   5  21     1052.75     1022.78    141.91 o
  -1   5  21     1179.58     1055.07    141.71 o
   1   5  21      578.60      543.92    119.15 o
   3   5  21      661.98      641.22    143.67 o
   5   5  21      537.59      528.26    131.57 o
  -8   6  21      228.43      210.52    178.14 o
  -6   6  21      119.85       22.57    141.30 o
  -4   6  21      335.80      307.14    136.80 o
  -2   6  21      229.75       78.50    118.99 o
   0   6  21       31.91       80.61    114.92 o
   2   6  21       79.98      221.09    142.49 o
 -16   0  22      588.90      669.00    223.62 o
 -14   0  22     1552.87     1734.17    284.59 o
 -12   0  22      827.08      800.44    226.55 o
 -10   0  22      466.42      862.64    273.96 o
  -8   0  22     2240.35     1900.98    292.16 o
  -6   0  22     5884.87     5919.71    381.24 o
  -4   0  22     2886.53     2478.96    295.74 o
  -2   0  22     4191.26     4642.67    338.45 o
   0   0  22     5907.69     6045.12    359.49 o
   2   0  22      369.85      511.22    132.34 o
   4   0  22      319.99      424.80    180.01 o
   6   0  22       58.07       51.07    171.71 o
   8   0  22      513.67      648.88    220.90 o
  10   0  22      221.91      482.88    229.56 o
 -17   1  22      186.69      246.77    174.05 o
 -15   1  22      819.76      717.73    199.34 o
 -13   1  22      738.21      847.59    164.14 o
 -11   1  22      593.54      450.17    137.56 o
  -9   1  22     1067.78     1041.02    163.99 o
  -7   1  22     2408.18     2242.89    205.94 o
  -5   1  22     1088.51     1140.29    163.00 o
  -3   1  22     2593.87     2287.63    201.28 o
  -1   1  22     6219.07     6056.87    407.73 o
   1   1  22     5992.23     6505.81    232.41 o
   3   1  22     3681.30     3415.75    156.68 o
   5   1  22     1005.01     1129.53    161.09 o
   7   1  22     1861.77     2152.13    216.41 o
   9   1  22     1048.01      980.18    179.50 o
 -16   2  22      117.89      132.80    166.98 o
 -14   2  22      162.21       37.66    156.24 o
 -12   2  22      265.86      386.38    138.89 o
 -10   2  22      337.17      337.32    133.43 o
  -8   2  22      308.35      271.40    128.10 o
  -6   2  22      854.57      664.74    142.35 o
  -4   2  22      778.92      990.08    160.08 o
  -2   2  22      320.86      375.98    127.57 o
   0   2  22      291.20      354.23     99.06 o
   2   2  22     1030.30     1159.77    119.42 o
   4   2  22      241.22      182.11     97.67 o
   6   2  22      167.22      249.99    130.54 o
   8   2  22      686.34      786.92    168.54 o
  10   2  22      256.09      261.46    155.12 o
 -15   3  22        4.43     -117.48    152.64 o
 -13   3  22       10.49     -115.05    153.58 o
 -11   3  22       46.83      127.29    162.51 o
  -9   3  22      296.65      274.01    129.15 o
  -7   3  22      238.86      314.39    134.03 o
  -5   3  22       83.24       32.02    113.03 o
  -3   3  22       55.36      154.56    119.74 o
  -1   3  22      326.72      430.01    132.60 o
   1   3  22      134.12      219.63     97.42 o
   3   3  22      136.51      148.31    107.40 o
   5   3  22      155.91      297.94    105.25 o
   7   3  22      418.17      641.86    161.74 o
   9   3  22       30.89      -16.06    133.88 o
 -14   4  22       46.08       94.42    172.62 o
 -12   4  22      106.21      -29.96    164.24 o
 -10   4  22       30.26      -30.23    153.45 o
  -8   4  22        3.96      -14.12    145.64 o
  -6   4  22       52.08        2.85    115.45 o
  -4   4  22       54.71      189.46    127.37 o
  -2   4  22       20.36       95.36    105.18 o
   0   4  22        4.95       38.55     98.44 o
   2   4  22      225.58      161.34    102.10 o
   4   4  22       61.47      -24.53    108.98 o
   6   4  22       16.29       57.08    115.63 o
 -11   5  22       18.13       80.71    169.61 o
  -9   5  22        1.13      -54.41    154.24 o
  -7   5  22        7.35       50.21    148.68 o
  -5   5  22      386.62      282.16    138.87 o
  -3   5  22       80.71      156.43    113.49 o
  -1   5  22       17.60      -35.11     96.37 o
   1   5  22      120.29      286.68    139.05 o
   3   5  22       28.70       32.06    115.57 o
   5   5  22       10.30       96.89    121.71 o
  -6   6  22       97.56      125.07    162.21 o
  -4   6  22      506.51      599.90    170.65 o
  -2   6  22      313.61      319.72    134.23 o
   0   6  22       27.97       14.07    114.85 o
 -15   1  23      103.49       25.54    156.70 o
 -13   1  23        1.18       93.64    122.37 o
 -11   1  23        3.54        1.53    117.52 o
  -9   1  23       62.09      183.63    123.49 o
  -7   1  23      122.60       86.31    120.13 o
  -5   1  23      176.28      132.57    120.37 o
  -3   1  23        1.64       70.44    113.14 o
  -1   1  23        1.84       70.52    110.60 o
   1   1  23      268.34      436.66    127.42 o
   3   1  23       49.76      147.69    109.07 o
   5   1  23        9.47       70.34    119.49 o
   7   1  23       93.53       63.04    125.80 o
   9   1  23      106.07      108.68    140.18 o
 -16   2  23      466.48      470.86    192.76 o
 -14   2  23      359.45      252.55    174.50 o
 -12   2  23      345.40      514.79    149.50 o
 -10   2  23     1020.64      998.18    170.67 o
  -8   2  23      730.05      853.01    159.19 o
  -6   2  23      823.22      643.50    129.62 o
  -4   2  23      510.13      664.29    146.53 o
  -2   2  23      999.42      915.59    156.02 o
   0   2  23      565.22      610.12    137.35 o
   2   2  23      880.39      846.71    125.93 o
   4   2  23      154.60      282.94    110.55 o
   6   2  23      879.26      904.29    165.01 o
   8   2  23      425.65      402.62    156.01 o
 -15   3  23      583.77      564.04    208.31 o
 -13   3  23     1142.79     1272.09    243.99 o
 -11   3  23     1709.08     1365.51    242.99 o
  -9   3  23     1941.78     1905.08    206.44 o
  -7   3  23     2388.00     2179.22    215.55 o
  -5   3  23     2191.76     2113.96    210.54 o
  -3   3  23     2840.82     2889.55    233.47 o
  -1   3  23     2569.54     2395.77    215.63 o
   1   3  23     3115.17     3066.25    186.08 o
   3   3  23     2547.55     2913.91    223.50 o
   5   3  23     1923.23     1939.54    180.06 o
   7   3  23     1434.45     1358.28    194.16 o
 -12   4  23      676.39      561.15    207.54 o
 -10   4  23      388.32      439.94    186.67 o
  -8   4  23      531.69      524.06    190.02 o
  -6   4  23      940.89     1146.19    178.77 o
  -4   4  23     1066.34     1084.57    174.76 o
  -2   4  23     1890.69     2059.38    227.65 o
   0   4  23     1440.25     1190.91    150.96 o
   2   4  23      846.15      958.04    161.70 o
   4   4  23     1429.17     1608.23    200.06 o
   6   4  23      360.23      477.14    157.95 o
  -9   5  23      566.97      500.14    198.39 o
  -7   5  23      338.30      350.00    179.54 o
  -5   5  23      282.00      353.75    143.99 o
  -3   5  23     1084.68      958.26    174.86 o
  -1   5  23      666.62      763.07    161.46 o
   1   5  23      298.75      255.20    126.51 o
   3   5  23      939.87      981.94    180.61 o
 -16   0  24      485.01      634.92    234.51 o
 -14   0  24     1331.46     1443.04    279.89 o
 -12   0  24      741.46      876.76    239.80 o
 -10   0  24      355.30      509.20    212.04 o
  -8   0  24     3049.92     2608.55    327.06 o
  -6   0  24     1367.92     1534.21    290.83 o
  -4   0  24      796.63      893.34    224.76 o
  -2   0  24     1089.94     1210.18    235.47 o
   0   0  24     3371.46     3577.85    278.39 o
   2   0  24      777.32      743.63    201.42 o
   4   0  24     1090.65     1183.74    366.76 o
   6   0  24      245.76      130.31    184.12 o
   8   0  24      246.11      367.28    217.81 o
 -15   1  24      651.63      556.63    200.89 o
 -13   1  24      517.79      686.12    162.62 o
 -11   1  24      619.79      570.88    154.22 o
  -9   1  24     1955.39     1862.84    206.20 o
  -7   1  24     2384.13     2078.66    207.58 o
  -5   1  24     2461.07     2406.95    217.31 o
  -3   1  24     2102.33     1802.59    193.99 o
  -1   1  24     3456.53     4075.64    286.60 o
   1   1  24     1843.53     1942.45    191.06 o
   3   1  24     1991.46     2029.14    230.41 o
   5   1  24     1236.46     1035.92    193.64 o
   7   1  24     1797.56     2094.81    217.53 o
   9   1  24      892.58      908.21    183.24 o
 -14   2  24      351.85      265.40    180.99 o
 -12   2  24      618.19      816.44    169.38 o
 -10   2  24     1347.01     1272.61    185.05 o
  -8   2  24     1695.17     1612.73    190.24 o
  -6   2  24     2758.35     2658.36    204.77 o
  -4   2  24     1616.45     1704.36    193.48 o
  -2   2  24      290.56      257.99    129.09 o
   0   2  24     1228.25     1473.45    174.74 o
   2   2  24     1336.15     1464.74    213.12 o
   4   2  24      500.40      640.35    168.93 o
   6   2  24      447.76      495.62    172.48 o
   8   2  24      737.33      731.36    173.34 o
 -13   3  24       10.30      164.14    171.47 o
 -11   3  24       20.86       14.07    156.87 o
  -9   3  24       52.20       50.46    118.56 o
  -7   3  24      213.63      404.96    141.87 o
  -5   3  24      288.89      213.15    127.60 o
  -3   3  24      309.36      369.73    140.47 o
  -1   3  24      722.26      594.96    150.00 o
   1   3  24       33.03       77.18    113.15 o
   3   3  24       35.89       62.48    141.85 o
   5   3  24      125.80      240.87    162.07 o
   7   3  24       40.80      163.60    159.91 o
 -12   4  24        0.66       97.39    175.13 o
 -10   4  24       38.39     -134.30    157.49 o
  -8   4  24       39.76      208.55    168.44 o
  -6   4  24        0.74      128.70    131.04 o
  -4   4  24        4.73      -35.33    117.92 o
  -2   4  24      202.47      164.63    124.71 o
   0   4  24       42.79      124.02    119.79 o
   2   4  24        0.70       -0.99    137.97 o
   4   4  24      115.33      102.94    127.91 o
  -9   5  24       22.48       95.76    173.27 o
  -7   5  24       87.66      182.18    166.27 o
  -5   5  24      274.97      140.26    138.09 o
  -3   5  24       71.98      294.95    139.69 o
  -1   5  24        3.16      -17.23    120.13 o
   1   5  24       10.17      204.49    156.53 o
 -15   1  25       29.68      160.20    175.60 o
 -13   1  25        1.35        2.68    123.91 o
 -11   1  25       21.00       40.93    124.95 o
  -9   1  25       93.80      186.60    128.46 o
  -7   1  25      366.23      407.92    145.40 o
  -5   1  25      363.22      179.18    129.64 o
  -3   1  25       30.10       53.61    119.34 o
  -1   1  25      390.84      342.94    133.38 o
   1   1  25      166.81      428.06    134.81 o
   3   1  25        5.02      -75.42    127.35 o
   5   1  25       32.68       31.00    181.00 o
   7   1  25       63.91      170.87    203.97 o
 -14   2  25      157.78       51.52    166.20 o
 -12   2  25      318.34      630.33    161.25 o
 -10   2  25     1550.14     1511.95    197.44 o
  -8   2  25     1293.15     1371.58    187.57 o
  -6   2  25     1474.81     1321.46    188.43 o
  -4   2  25      871.17      775.24    162.56 o
  -2   2  25      799.09      653.55    152.48 o
   0   2  25      892.29      987.12    159.42 o
   2   2  25      414.21      391.23    165.68 o
   4   2  25      199.16      247.63    198.83 o
   6   2  25      632.33      625.16    235.83 o
   8   2  25      349.69      142.34    207.30 o
 -13   3  25      634.57      577.05    209.86 o
 -11   3  25      616.60      463.20    195.88 o
  -9   3  25      913.13      835.94    169.99 o
  -7   3  25     1066.26     1270.83    188.59 o
  -5   3  25     1233.14     1456.37    194.75 o
  -3   3  25      877.07     1215.11    181.09 o
  -1   3  25     1005.40     1114.89    172.84 o
   1   3  25     1318.81     1337.54    218.83 o
   3   3  25     1317.01     1295.91    215.32 o
   5   3  25      611.24      460.49    229.32 o
 -12   4  25      450.03      159.21    189.96 o
 -10   4  25      234.78      114.68    174.77 o
  -8   4  25      709.21      626.74    199.76 o
  -6   4  25      403.29      488.86    155.40 o
  -4   4  25      990.90     1102.69    181.46 o
  -2   4  25     1419.34     1499.50    193.94 o
   0   4  25     1419.80     1586.77    195.38 o
   2   4  25      684.19      853.16    199.34 o
   4   4  25      715.47      782.65    200.87 o
  -7   5  25      154.84       58.66    168.54 o
  -5   5  25      380.14      328.82    149.34 o
  -3   5  25      590.27      686.54    166.84 o
  -1   5  25      577.45      768.59    169.58 o
   1   5  25      681.43      820.55    205.13 o
 -14   0  26      757.77      365.75    220.99 o
 -12   0  26      339.09      240.47    198.61 o
 -10   0  26      151.34      118.55    182.84 o
  -8   0  26     1038.64      637.16    233.28 o
  -6   0  26       54.57      218.00    193.08 o
  -4   0  26      235.46       81.36    182.61 o
  -2   0  26     1886.68     2005.11    369.42 o
   0   0  26     1246.87     1294.65    249.56 o
   2   0  26      504.89      685.35    209.34 o
   4   0  26      287.66      202.47    291.27 o
   6   0  26      334.46      674.01    363.20 o
   8   0  26      171.13      202.47    308.15 o
 -15   1  26      375.18      232.76    188.01 o
 -13   1  26      282.83      345.10    150.07 o
 -11   1  26      608.96      556.51    159.13 o
  -9   1  26     1560.92     1580.01    201.58 o
  -7   1  26      926.07      841.67    169.97 o
  -5   1  26      404.43      427.36    143.18 o
  -3   1  26      779.39      653.27    138.52 o
  -1   1  26     1278.95     1539.27    189.27 o
   1   1  26     1571.13     1639.67    186.72 o
   3   1  26      506.70      420.67    220.23 o
   5   1  26      849.05      846.37    251.94 o
   7   1  26      776.93      836.31    263.08 o
 -14   2  26      538.11      618.27    211.98 o
 -12   2  26      741.26      665.21    168.31 o
 -10   2  26     1229.29     1257.50    192.24 o
  -8   2  26     1133.01     1108.78    182.69 o
  -6   2  26     1947.37     1910.89    213.64 o
  -4   2  26      971.11     1058.09    173.90 o
  -2   2  26      667.73      587.34    153.29 o
   0   2  26      941.82      993.83    166.95 o
   2   2  26      719.65      740.66    187.50 o
   4   2  26       53.23      167.73    196.27 o
   6   2  26      496.58      547.43    233.84 o
 -13   3  26        1.85     -158.03    158.03 o
 -11   3  26       55.45      189.72    178.35 o
  -9   3  26       38.67     -127.28    127.28 o
  -7   3  26      189.86      204.90    138.51 o
  -5   3  26       90.13       19.19    124.81 o
  -3   3  26      348.24      503.03    152.74 o
  -1   3  26      417.65      280.66    137.72 o
   1   3  26        5.20     -127.83    127.83 o
   3   3  26       17.02       37.86    147.36 o
   5   3  26      181.39      264.80    210.16 o
 -10   4  26       57.50      246.28    186.71 o
  -8   4  26       40.59       83.66    164.08 o
  -6   4  26        3.39       -5.77    125.11 o
  -4   4  26       78.37      121.70    134.77 o
  -2   4  26      162.64      154.78    125.86 o
   0   4  26       24.78      -21.13    143.79 o
   2   4  26       21.87      -99.89    146.49 o
  -7   5  26       48.69      -44.31    163.37 o
  -5   5  26       37.64       52.51    160.61 o
  -3   5  26        0.69       25.96    127.84 o
  -1   5  26       23.28      -46.95    149.18 o
 -13   1  27       41.87       -2.04    133.31 o
 -11   1  27        1.38       -7.83    120.76 o
  -9   1  27        6.54      101.31    131.35 o
  -7   1  27      342.54      335.66    146.69 o
  -5   1  27      134.34      118.51    131.73 o
  -3   1  27      147.36      145.48    117.10 o
  -1   1  27      900.48      732.60    162.75 o
   1   1  27      236.84      349.70    124.47 o
   3   1  27       34.90      -81.79    173.00 o
   5   1  27       79.50      121.46    199.01 o
 -14   2  27       76.37       67.49    179.53 o
 -12   2  27      245.27      296.74    150.79 o
 -10   2  27      782.85      599.98    162.39 o
  -8   2  27      407.61      488.96    156.41 o
  -6   2  27      861.15      772.38    169.27 o
  -4   2  27      703.30      801.29    172.15 o
  -2   2  27      659.09      801.37    166.96 o
   0   2  27      319.39      209.48    134.51 o
   2   2  27       37.79       97.21    151.96 o
   4   2  27       75.58      141.63    205.92 o
   6   2  27      320.33       91.47    200.70 o
 -11   3  27      184.02      164.83    177.26 o
  -9   3  27      278.97      349.88    152.05 o
  -7   3  27      258.64      126.08    138.32 o
  -5   3  27      292.71      218.47    142.37 o
  -3   3  27      381.74      262.57    142.55 o
  -1   3  27      535.50      576.69    154.34 o
   1   3  27      570.54      438.67    182.51 o
   3   3  27      335.38      357.67    178.08 o
 -10   4  27      139.74      238.02    191.15 o
  -8   4  27      371.79      409.17    194.89 o
  -6   4  27       95.35      209.88    145.92 o
  -4   4  27      393.40      442.79    156.34 o
  -2   4  27      302.00      498.83    154.19 o
   0   4  27       84.80       60.84    170.27 o
   2   4  27      178.83      115.41    163.68 o
 -14   0  28      271.67      349.57    228.16 o
 -12   0  28       80.32      -99.85    281.06 o
 -10   0  28      105.55      157.88    201.14 o
  -8   0  28      454.83      293.07    204.95 o
  -6   0  28       21.89       35.94    189.28 o
  -4   0  28       31.02      112.85    188.63 o
  -2   0  28      255.56      357.66    202.68 o
   0   0  28      217.99      242.18    239.32 o
   2   0  28      376.83      456.45    318.80 o
   4   0  28      437.81      470.66    333.01 o
   6   0  28      116.95       13.32    301.93 o
 -13   1  28      234.44      433.44    163.47 o
 -11   1  28      473.38      317.74    153.25 o
  -9   1  28      896.08      918.90    185.32 o
  -7   1  28      461.78      439.22    155.71 o
  -5   1  28      488.01      382.84    155.62 o
  -3   1  28      765.11      584.53    160.40 o
  -1   1  28      568.04      871.20    168.41 o
   1   1  28      481.18      637.70    163.79 o
   3   1  28      393.86      524.69    296.16 o
   5   1  28      938.24     1116.79    294.07 o
 -12   2  28      194.18      372.83    201.87 o
 -10   2  28      219.95      226.22    142.76 o
  -8   2  28      426.68      427.88    135.16 o
  -6   2  28      814.85      864.31    179.48 o
  -4   2  28      165.44       79.49    131.90 o
  -2   2  28      167.96      109.76    133.87 o
   0   2  28      391.58      658.08    155.24 o
   2   2  28      123.99        3.70    147.88 o
   4   2  28        6.10       33.49    196.57 o
 -11   3  28       27.74       87.35    179.66 o
  -9   3  28        9.89      -24.54    133.58 o
  -7   3  28       68.32      167.36    140.21 o
  -5   3  28       56.77      -79.05    129.79 o
  -3   3  28      362.59      557.91    161.91 o
  -1   3  28      430.29      376.98    144.60 o
   1   3  28       33.57       26.29    151.96 o
   3   3  28      222.70       39.65    157.51 o
  -8   4  28        1.54      -63.21    158.95 o
  -6   4  28       56.61      -39.05    137.25 o
  -4   4  28        7.08      -73.61    130.05 o
  -2   4  28        0.22       80.37    131.11 o
   0   4  28       98.66      112.74    163.35 o
 -13   1  29      147.81       30.31    142.61 o
 -11   1  29        8.16      132.72    145.75 o
  -9   1  29      118.36      178.00    142.98 o
  -7   1  29      382.31      371.29    153.63 o
  -5   1  29      182.75       84.48    134.76 o
  -3   1  29      445.65      746.89    167.36 o
  -1   1  29      784.88      751.00    167.53 o
   1   1  29      118.63      440.44    174.17 o
   3   1  29      111.48      263.05    219.05 o
 -12   2  29      135.73      121.71    186.76 o
 -10   2  29      307.33      193.24    150.44 o
  -8   2  29      212.70      216.22    146.86 o
  -6   2  29      457.51      558.38    169.12 o
  -4   2  29      153.90      290.36    148.19 o
  -2   2  29      137.53      186.14    137.63 o
   0   2  29       45.06       68.39    159.43 o
   2   2  29        1.91      -57.73    129.03 o
   4   2  29       33.52      -35.69    198.55 o
  -9   3  29      349.60      431.77    164.89 o
  -7   3  29      620.33      475.81    167.58 o
  -5   3  29      693.56      816.26    181.98 o
  -3   3  29      627.59      673.36    174.48 o
  -1   3  29      508.33      635.24    200.10 o
   1   3  29      643.62      522.16    197.04 o
  -6   4  29        3.45       79.65    140.24 o
  -4   4  29        3.22       85.23    144.41 o
  -2   4  29       10.03      -19.76    124.44 o
 -12   0  30       95.40      132.09    217.85 o
 -10   0  30      382.72      342.40    299.71 o
  -8   0  30      224.48      199.00    215.12 o
  -6   0  30        4.74       90.76    289.05 o
  -4   0  30      227.23       70.62    194.29 o
  -2   0  30      453.79      618.58    193.91 o
   0   0  30      145.87      164.71    203.85 o
   2   0  30       97.90      125.21    315.25 o
   4   0  30       10.02     -174.05    266.41 o
 -11   1  30      606.46      625.84    180.78 o
  -9   1  30      793.54     1049.52    197.12 o
  -7   1  30      580.24      500.75    164.37 o
  -5   1  30      534.68      594.47    166.61 o
  -3   1  30      965.43      976.97    185.11 o
  -1   1  30     1192.18     1507.42    203.02 o
   1   1  30     1157.88     1127.51    291.30 o
   3   1  30      774.03      949.30    286.34 o
 -10   2  30       31.14     -134.03    134.03 o
  -8   2  30      140.75      160.32    149.15 o
  -6   2  30      250.51      421.30    160.92 o
  -4   2  30       73.42      238.77    149.69 o
  -2   2  30      232.35      126.61    143.89 o
   0   2  30      302.95      503.21    192.29 o
   2   2  30        2.79      -42.46    203.73 o
  -9   3  30       78.58      161.29    153.85 o
  -7   3  30       62.92      115.03    149.95 o
  -5   3  30      151.43      194.35    152.25 o
  -3   3  30      444.98      453.05    164.48 o
  -1   3  30      599.21      557.48    206.02 o
 -11   1  31       35.96      128.93    157.25 o
  -9   1  31      282.91      204.93    156.67 o
  -7   1  31      113.99      198.63    151.62 o
  -5   1  31       38.46       50.21    123.40 o
  -3   1  31      192.64      103.34    148.15 o
  -1   1  31      448.35      387.02    157.81 o
   1   1  31       51.06      -83.57    185.04 o
 -10   2  31       51.05       32.35    131.35 o
  -8   2  31       52.86      -73.97    140.65 o
  -6   2  31      102.03      125.91    152.19 o
  -4   2  31      173.47      204.46    152.84 o
  -2   2  31      214.55      239.79    152.80 o
   0   2  31      160.64      -36.57    167.57 o
  -7   3  31      674.65      579.03    180.26 o
  -5   3  31      683.27      707.25    188.89 o
  -3   3  31      586.20      667.18    178.87 o
 -10   0  32      921.35     1144.75    297.19 o
  -8   0  32      378.04      401.48    243.85 o
  -6   0  32      203.73      235.43    225.39 o
  -4   0  32      190.08       16.74    207.08 o
  -2   0  32       13.46      -28.39    194.65 o
   0   0  32       20.31     -134.98    280.62 o
  -9   1  32      519.98      431.66    172.19 o
  -7   1  32      817.16      858.17    190.51 o
  -5   1  32     1074.97     1211.96    206.31 o
  -3   1  32     1502.80     1522.69    219.35 o
  -1   1  32      777.04      978.61    231.75 o
  -8   2  32      217.66      357.83    169.92 o
  -6   2  32      234.60      102.10    155.41 o
  -4   2  32       77.46      226.95    157.79 o
  -2   2  32      232.59      217.73    155.55 o
  -7   1  33        0.87       96.23    153.56 o
  -5   1  33       21.58      -84.11    142.16 o
  -3   1  33      232.45      371.64    168.06 o
 
